# Supplementary material for: Questionnaire data on visual, perceptual, and emotional characteristics of Japanese adults
Source: Data Brief. 2019 Aug 5;25:104362. doi: 10.1016/j.dib.2019.104362 (PMC6704352; doi:10.1016/j.dib.2019.104362)
Supplement: Supplementary file 1 [file mmc1.xlsx]

## Sheet: README
Supplementary data on "Questionnaire data on visual, perceptual, and emotional characteristics of Japanese adults"
Author: Shu Imaizumi (imaizumi.shu@ocha.ac.jp)
This dataset includes (sub)scale scores and item scores of the following psychometric scales obtained from a Japanese adult sample.
Number included in column labels indicates item number. For details, see references.
Yellow-highlighted rows in the "Raw n=344" sheet indicate probably invalid respondents.
Psychometric scales
VFQ: 25-item National Eye Institute Visual Function Questionnaire [1], Japanese version [2].
VDS: Visual Discomfort Scale [3], Japanese version [4].
GSQ: Glasgow Sensory Questionnaire [5], Japanese version [6].
PANAS: Positive and Negative Affect Schedule [7], Japanese version [8].
DPSS: Disgust Propensity and Sensitivity Scale-Revised [9], Japanese version [10].
References
1. Mangione et al., Development of the 25-item National Eye Institute Visual Function Questionnaire, Arch. Ophthalmol. 119 (2001) 1050-1058.
2. Suzukamo et al., Psychometric properties of the 25-item National Eye Institute Visual Function Questionnaire (NEI VFQ-25), Japanese version, Health Qual. Life Outcomes. 3 (2005) 65.
3. Conlon et al., Measuring visual discomfort, Vis. Cogn. 6 (1999) 637-663.
4. Imaizumi et al., Development of the Japanese version of the Visual Discomfort Scale, PLoS ONE. 13 (2018) e0191094.
5. Robertson et al., The relationship between sensory sensitivity and autistic traits in the general population, J. Autism Dev. Disord. 43 (2013) 775-784.
6. Takayama et al., Standardization of the Japanese version of the Glasgow Sensory Questionnaire (GSQ), Res. Autism Spectr. Disord. 8 (2014) 347-353.
7. Watson et al., Development and validation of brief measures of positive and negative affect: the PANAS scales, J. Pers. Soc. Psychol. 54 (1988) 1063-1070.
8. Kawahito et al., Reliability and validity of the Japanese version of 20-item Positive and Negative Affect Schedule, Hiroshima Psychol. Res. 11 (2011) 225-240.
9. Olatunji et al., The Disgust Propensity and Sensitivity Scale-Revised: psychometric properties and specificity in relation to anxiety disorder symptoms, J. Anxiety Disord. 21 (2007) 918-930.
10. Iwasa et al., Factor structure, reliability, and validity of the Japanese version of the Disgust Propensity and Sensitivity Scale-Revised, PLoS ONE. 11 (2016) e0164630.

## Sheet: Scoring
Subscales	Item(s) included in the subscale
VFQ_General_Health	VFQ_01
VFQ_General_Vision	VFQ_02
VFQ_Near_Vision	Average of VFQ_05, VFQ_06, and VFQ_07
VFQ_Distance_Vision	Average of VFQ_08, VFQ_09, and VFQ_14
VFQ_Driving	Average of VFQ_15c and VFQ_16
VFQ_Peripheral_Vision	VFQ_10
VFQ_Color_Vision	VFQ_12
VFQ_Ocular_Pain	Average of VFQ_04 and VFQ_19
VFQ_Role_Limitations	Average of VFQ_17 and VFQ_18
VFQ_Dependency	Average of VFQ_20, VFQ_23, and VFQ_24
VFQ_Social_Function	Average of VFQ_11 and VFQ_13
VFQ_Mental_Health	Average of VFQ_03, VFQ_21, VFQ_22, and VFQ_25
GSQ_Visual_Hyper	Sum of GSQ_08, GSQ_11, and GSQ_18
GSQ_Visual_Hypo	Sum of GSQ_04, GSQ_19, and GSQ_42
GSQ_Auditory_Hyper	Sum of GSQ_06, GSQ_25, and GSQ_31
GSQ_Auditory_Hypo	Sum of GSQ_09, GSQ_14, and GSQ_33
GSQ_Gustatory_Hyper	Sum of GSQ_02, GSQ_23, and GSQ_26
GSQ_Gustatory_Hypo	Sum of GSQ_28, GSQ_35, and GSQ_39
GSQ_Olfactory_Hyper	Sum of GSQ_13, GSQ_21, and GSQ_24
GSQ_Olfactory_Hypo	Sum of GSQ_07, GSQ_17, and GSQ_36
GSQ_Tactile_Hyper	Sum of GSQ_01, GSQ_15, and GSQ_22
GSQ_Tactile_Hypo	Sum of GSQ_16, GSQ_27, and GSQ_40
GSQ_Vestibular_Hyper	Sum of GSQ_10, GSQ_30, and GSQ_32
GSQ_Vestibular_Hypo	Sum of GSQ_12, GSQ_20, and GSQ_34
GSQ_Proprioceptive_Hyper	Sum of GSQ_37, GSQ_38, and GSQ_41
GSQ_Proprioceptive_Hypo	Sum of GSQ_03, GSQ_05, and GSQ_29
PANAS_Positive_Affect	Sum of PANAS_Active, PANAS_Proud, PANAS_Strong, PANAS_Excited, PANAS_Inspired, PANAS_Alert, PANAS_Attentive, PANAS_Interested, PANAS_Enthusiastic, and PANAS_Determined
PANAS_Negative_Affect	Sum of PANAS_Scared, PANAS_Jittery, PANAS_Upset, PANAS_Afraid, PANAS_Nervous, PANAS_Distressed, PANAS_Ashamed, PANAS_Irritable, PANAS_Guilty, and PANAS_Hostile
DPSS_Disgust_Propensity	Sum of DPSS_01, DPSS_05, DPSS_06, DPSS_07, DPSS_09, DPSS_10, DPSS_12, and DPSS_14
DPSS_Disgust_Sensitivity	Sum of DPSS_02, DPSS_03, DPSS_04, DPSS_08, DPSS_11, DPSS_13, DPSS_15, and DPSS_16

## Sheet: Filtered n=326
ID	Gender	Age	Participation_date	Response_time_(min)	VFQ_General_Health	VFQ_General_Vision	VFQ_Near_Vision	VFQ_Distance_Vision	VFQ_Driving	VFQ_Peripheral_Vision	VFQ_Color_Vision	VFQ_Ocular_Pain	VFQ_Role_Limitations	VFQ_Dependency	VFQ_Social_Function	VFQ_Mental_Health	VDS	GSQ_Visual_Hyper	GSQ_Visual_Hypo	GSQ_Auditory_Hyper	GSQ_Auditory_Hypo	GSQ_Gustatory_Hyper	GSQ_Gustatory_Hypo	GSQ_Olfactory_Hyper	GSQ_Olfactory_Hypo	GSQ_Tactile_Hyper	GSQ_Tactile_Hypo	GSQ_Vestibular_Hyper	GSQ_Vestibular_Hypo	GSQ_Proprioceptive_Hyper	GSQ_Proprioceptive_Hypo	PANAS_Positive_Affect	PANAS_Negative_Affect	DPSS_Disgust_Propensity	DPSS_Disgust_Sensitivity	VFQ_01	VFQ_02	VFQ_03	VFQ_04	VFQ_05	VFQ_06	VFQ_07	VFQ_08	VFQ_09	VFQ_10	VFQ_11	VFQ_12	VFQ_13	VFQ_14
001	male	40	2017-01-18 08:40:58	5.11667	25	60	75	66.6667	.	75	50	62.5	25	33.3333	62.5	31.25	15	6	5	9	4	7	6	5	5	5	4	6	7	5	5	36	34	19	22	25	60	50	75	75	75	75	50	75	75	75	50	50	75
002	female	48	2017-01-18 08:41:35	10.9333	0	80	100	100	100	100	100	50	0	100	100	100	1	0	3	4	1	1	0	1	1	0	2	0	0	0	0	17	52	30	19	0	80	100	100	100	100	100	100	100	100	100	100	100	100
003	male	40	2017-01-18 08:43:02	11.9333	75	60	91.6667	100	100	75	100	87.5	100	100	87.5	87.5	5	0	1	3	2	2	0	1	3	9	3	1	0	2	1	41	18	13	9	75	60	50	75	100	75	100	100	100	75	75	100	100	100
004	male	45	2017-01-18 08:45:57	12.5833	0	40	100	41.6667	62.5	25	100	100	87.5	75	87.5	56.25	7	1	0	10	1	1	1	3	0	3	1	0	0	1	4	24	27	23	23	0	40	75	100	100	100	100	50	50	25	75	100	100	25
005	male	53	2017-01-18 08:46:31	15.8667	75	80	75	83.3333	87.5	75	100	87.5	75	100	100	93.75	3	1	2	6	2	2	1	3	3	2	1	1	2	1	0	44	37	16	12	75	80	75	75	75	75	75	75	75	75	100	100	100	100
006	male	40	2017-01-18 08:47:54	12.05	25	80	100	100	75	100	100	87.5	100	100	100	100	3	1	1	1	2	1	1	0	2	1	1	0	2	0	1	27	20	8	8	25	80	100	75	100	100	100	100	100	100	100	100	100	100
007	male	31	2017-01-18 08:48:28	11.8	75	80	100	91.6667	75	100	100	100	100	100	100	100	3	2	2	6	2	1	0	1	1	1	1	3	0	1	0	38	25	16	8	75	80	100	100	100	100	100	75	100	100	100	100	100	100
008	male	28	2017-01-18 08:48:44	6.73333	75	100	100	100	.	100	100	100	100	100	100	100	0	0	0	3	1	1	0	0	0	1	1	1	1	1	0	20	19	13	8	75	100	100	100	100	100	100	100	100	100	100	100	100	100
009	female	44	2017-01-18 08:50:17	18.9167	25	80	100	100	.	100	100	87.5	100	100	100	100	3	2	1	6	0	2	2	6	1	5	3	4	0	4	1	20	35	18	21	25	80	100	75	100	100	100	100	100	100	100	100	100	100
010	female	26	2017-01-18 08:51:35	15.5	25	60	91.6667	83.3333	75	75	100	62.5	100	75	100	68.75	9	0	2	9	8	7	1	0	4	2	6	5	2	2	1	14	47	13	9	25	60	50	25	75	100	100	100	50	75	100	100	100	100
011	female	30	2017-01-18 08:52:21	9.15	50	60	91.6667	83.3333	75	75	100	50	75	75	100	68.75	0	2	1	5	2	1	1	1	1	3	2	3	1	4	0	41	31	19	17	50	60	75	25	75	100	100	100	75	75	100	100	100	75
012	female	38	2017-01-18 08:54:38	4.56667	50	80	83.3333	100	87.5	100	100	100	100	100	87.5	100	12	0	0	0	0	1	0	0	1	0	0	2	0	0	0	15	27	13	14	50	80	100	100	75	100	75	100	100	100	75	100	100	100
013	male	54	2017-01-18 08:55:05	16.95	50	80	66.6667	83.3333	.	75	75	75	75	91.6667	75	81.25	4	3	4	11	5	5	1	6	4	4	2	6	1	1	6	30	25	17	15	50	80	75	75	75	75	50	100	75	75	75	75	75	75
014	female	47	2017-01-18 08:55:19	15.7	50	80	75	58.3333	.	50	100	75	87.5	75	75	68.75	14	4	4	11	5	5	2	3	4	7	5	4	3	7	4	45	45	21	14	50	80	50	50	75	75	75	0	75	50	75	100	75	100
015	male	35	2017-01-18 08:56:00	10.8	75	80	100	91.6667	75	100	100	100	100	100	100	93.75	4	0	1	7	5	3	0	6	1	2	2	3	0	0	0	29	25	18	11	75	80	75	100	100	100	100	100	75	100	100	100	100	100
017	male	45	2017-01-18 08:56:50	25.05	25	60	66.6667	91.6667	.	75	100	75	75	91.6667	75	75	8	2	1	7	2	3	1	3	1	2	3	1	0	1	0	24	30	22	12	25	60	75	75	75	75	50	75	100	75	75	100	75	100
018	male	28	2017-01-18 08:56:53	18.1833	75	80	100	100	87.5	100	100	87.5	100	100	100	100	2	3	3	8	4	2	1	3	1	0	2	2	2	2	1	50	18	8	8	75	80	100	75	100	100	100	100	100	100	100	100	100	100
019	female	44	2017-01-18 08:57:47	17.05	75	60	75	66.6667	87.5	75	100	75	100	91.6667	100	81.25	4	2	1	6	2	2	0	2	1	5	2	2	1	2	3	27	18	14	9	75	60	75	75	75	75	75	75	50	75	100	100	100	75
020	male	27	2017-01-18 08:58:20	5.51667	75	80	91.6667	91.6667	75	75	100	100	100	100	87.5	93.75	40	0	1	2	2	2	1	2	2	0	0	1	0	0	1	10	10	10	9	75	80	75	100	100	75	100	75	100	75	100	100	75	100
021	female	24	2017-01-18 08:58:46	20.3333	0	60	75	75	62.5	75	100	25	100	91.6667	100	81.25	7	2	5	7	4	6	1	3	3	6	4	4	7	4	2	30	45	22	17	0	60	50	25	75	75	75	50	100	75	100	100	100	75
022	male	45	2017-01-18 08:58:50	15.4167	25	60	75	91.6667	75	75	75	62.5	62.5	83.3333	87.5	62.5	7	1	0	7	1	3	0	2	3	4	2	2	0	3	2	28	45	19	19	25	60	75	50	75	75	75	100	100	75	100	75	75	75
023	male	59	2017-01-18 08:59:33	22.3	50	60	75	75	87.5	75	75	75	75	83.3333	75	81.25	2	2	4	3	3	3	3	3	3	2	3	2	1	2	3	34	31	22	22	50	60	75	75	75	75	75	75	75	75	75	75	75	75
024	male	56	2017-01-18 08:59:59	27.5	25	60	25	75	.	100	100	87.5	100	100	100	100	8	1	2	9	3	3	1	3	3	4	6	3	0	5	2	35	30	17	17	25	60	100	75	.	25	25	50	75	100	100	100	100	100
025	male	41	2017-01-18 09:00:22	9.01667	25	80	100	100	100	100	100	75	100	100	100	100	2	0	0	4	0	0	0	0	0	0	1	0	0	0	0	38	30	20	10	25	80	100	50	100	100	100	100	100	100	100	100	100	100
026	male	35	2017-01-18 09:02:01	31.8833	75	80	100	100	87.5	100	100	87.5	100	100	100	100	4	0	0	5	5	1	0	1	1	0	2	1	0	0	0	31	14	12	15	75	80	100	75	100	100	100	100	100	100	100	100	100	100
027	male	45	2017-01-18 09:02:45	17.8167	25	60	83.3333	91.6667	75	75	100	62.5	100	100	100	93.75	6	1	0	2	1	2	1	1	1	0	1	1	0	0	1	24	39	15	11	25	60	75	50	75	100	75	100	75	75	100	100	100	100
028	female	47	2017-01-18 09:03:19	22.4667	25	80	58.3333	66.6667	.	100	100	62.5	50	100	100	81.25	22	5	2	11	3	4	4	9	1	4	6	5	1	4	5	27	39	22	20	25	80	75	50	75	50	50	75	25	100	100	100	100	100
029	male	42	2017-01-18 09:04:51	12.9333	75	80	66.6667	91.6667	62.5	75	100	62.5	62.5	100	87.5	75	7	3	2	10	5	5	1	9	2	5	6	5	4	3	6	29	39	25	25	75	80	50	75	75	75	50	100	75	75	75	100	100	100
030	male	56	2017-01-18 09:05:44	26.55	75	80	66.6667	91.6667	87.5	100	100	87.5	100	100	100	93.75	0	1	0	4	1	1	0	0	1	0	1	0	0	0	0	29	21	12	11	75	80	75	75	75	75	50	75	100	100	100	100	100	100
031	male	40	2017-01-18 09:06:00	7.68333	75	80	100	100	100	100	100	100	100	100	100	100	5	1	0	5	4	1	0	3	1	0	3	2	0	0	0	29	23	14	10	75	80	100	100	100	100	100	100	100	100	100	100	100	100
032	male	42	2017-01-18 09:06:13	16.2	50	40	100	91.6667	87.5	100	100	50	87.5	100	100	75	23	3	1	10	6	5	3	6	3	1	2	2	1	4	1	33	45	17	17	50	40	50	50	100	100	100	75	100	100	100	100	100	100
033	female	42	2017-01-18 09:06:45	14.2167	25	60	58.3333	75	87.5	75	100	75	75	75	87.5	43.75	6	2	5	7	2	4	2	6	1	7	5	3	1	1	0	20	27	31	25	25	60	50	75	50	50	75	75	75	75	100	100	75	75
034	female	39	2017-01-18 09:06:56	14.8167	50	80	100	91.6667	87.5	75	100	75	87.5	100	100	75	0	2	1	11	5	1	1	6	1	5	3	4	0	2	1	38	33	22	22	50	80	75	75	100	100	100	75	100	75	100	100	100	100
035	male	36	2017-01-18 09:07:04	13.0167	50	80	91.6667	83.3333	87.5	75	100	87.5	100	100	100	93.75	7	0	2	8	1	1	0	2	0	3	1	2	1	1	0	20	21	13	10	50	80	75	75	100	100	75	75	75	75	100	100	100	100
036	male	39	2017-01-18 09:07:04	22.6	25	60	83.3333	75	.	75	100	100	87.5	100	87.5	93.75	3	0	1	7	3	2	0	1	1	2	2	0	0	0	0	24	22	11	10	25	60	100	100	75	100	75	75	75	75	75	100	100	75
037	male	33	2017-01-18 09:07:26	26.7333	0	60	83.3333	83.3333	.	0	100	37.5	75	91.6667	87.5	75	18	2	0	10	6	1	1	1	1	5	5	5	2	3	2	26	40	22	21	0	60	50	25	75	100	75	75	75	0	75	100	100	100
038	female	32	2017-01-18 09:07:30	12.0167	75	80	100	100	.	100	100	100	100	100	100	100	2	0	0	1	0	0	0	0	1	0	0	0	0	0	0	36	12	8	11	75	80	100	100	100	100	100	100	100	100	100	100	100	100
039	female	25	2017-01-18 09:08:30	11.3667	50	80	75	83.3333	.	.	100	62.5	75	91.6667	100	81.25	11	2	1	4	3	2	0	3	2	1	1	5	1	0	1	32	23	18	13	50	80	75	50	75	75	75	75	75	.	100	100	100	100
040	female	28	2017-01-18 09:09:08	18.8167	50	80	50	41.6667	62.5	50	50	62.5	50	66.6667	50	62.5	5	5	2	7	7	6	3	3	2	1	3	4	4	3	4	26	33	21	19	50	80	75	75	50	50	50	50	50	50	50	50	50	25
041	male	28	2017-01-18 09:09:48	7.6	50	80	58.3333	50	62.5	75	50	62.5	75	50	37.5	56.25	4	3	4	2	2	1	2	2	1	1	6	5	2	3	3	28	32	21	22	50	80	75	75	50	50	75	50	50	75	50	50	25	50
042	male	45	2017-01-18 09:10:09	19.4167	50	60	41.6667	75	75	50	75	87.5	75	100	62.5	87.5	25	1	2	4	3	3	2	5	0	1	4	0	0	3	5	22	37	16	16	50	60	75	75	75	25	25	75	75	50	50	75	75	75
043	male	38	2017-01-18 09:10:14	18.2167	25	60	75	58.3333	50	75	100	50	75	75	100	75	7	4	3	8	3	4	2	5	1	1	3	5	3	2	1	39	51	23	15	25	60	75	25	75	75	75	25	50	75	100	100	100	100
044	female	37	2017-01-18 09:10:36	11.2	50	40	100	100	.	100	100	50	0	100	100	87.5	0	0	0	6	1	4	1	3	0	1	0	0	0	0	2	17	22	8	8	50	40	50	100	100	100	100	100	100	100	100	100	100	100
046	male	43	2017-01-18 09:11:32	10.6333	50	80	100	100	87.5	100	100	100	100	100	100	100	1	1	2	5	4	3	1	5	2	4	2	2	4	4	3	30	29	20	12	50	80	100	100	100	100	100	100	100	100	100	100	100	100
047	male	63	2017-01-18 09:13:26	8.91667	50	60	75	83.3333	87.5	75	100	100	100	100	100	81.25	4	1	0	9	2	1	0	12	1	0	4	0	0	0	1	33	34	23	11	50	60	75	100	75	75	75	75	75	75	100	100	100	100
048	male	46	2017-01-18 09:15:38	20.8	75	80	100	100	100	100	100	87.5	100	100	100	100	1	0	1	4	2	1	1	1	1	2	1	3	0	1	0	34	25	18	9	75	80	100	75	100	100	100	100	100	100	100	100	100	100
049	female	51	2017-01-18 09:17:14	10.8167	25	60	75	100	.	100	100	87.5	87.5	100	100	87.5	6	1	1	8	2	3	0	2	2	0	3	1	0	0	0	28	41	25	28	25	60	50	75	100	75	50	100	100	100	100	100	100	100
050	female	42	2017-01-18 09:17:33	20.95	50	60	100	83.3333	75	75	100	87.5	100	100	100	87.5	4	0	0	9	5	1	0	0	1	2	2	4	0	1	0	28	47	16	14	50	60	75	75	100	100	100	75	75	75	100	100	100	100
051	male	30	2017-01-18 09:17:35	8.9	25	80	66.6667	75	.	75	75	75	75	91.6667	75	75	13	5	7	11	9	7	3	10	2	4	6	6	6	7	10	30	57	40	39	25	80	75	75	75	50	75	75	75	75	75	75	75	75
052	female	31	2017-01-18 09:18:14	28.3333	50	80	100	83.3333	.	100	100	75	100	100	100	87.5	3	2	0	10	6	2	0	1	1	2	3	3	0	1	2	28	31	18	12	50	80	75	75	100	100	100	75	75	100	100	100	100	100
053	female	38	2017-01-18 09:18:22	15.8167	50	80	75	83.3333	100	75	100	75	75	100	100	81.25	2	0	0	7	2	3	0	4	2	2	2	3	0	1	2	30	34	19	14	50	80	75	75	75	75	75	75	75	75	100	100	100	100
054	male	38	2017-01-18 09:18:23	13.8667	25	60	75	58.3333	.	50	75	37.5	50	66.6667	75	50	23	4	3	9	5	6	3	5	2	6	5	5	2	3	3	28	31	23	17	25	60	75	25	75	75	75	50	50	50	75	75	75	75
055	male	43	2017-01-18 09:19:41	7.93333	25	60	66.6667	75	75	50	100	62.5	75	75	75	81.25	19	3	1	11	4	4	2	6	1	3	2	4	1	0	1	31	33	28	22	25	60	75	50	75	75	50	75	75	50	75	100	75	75
056	male	36	2017-01-18 09:20:16	10.95	50	60	83.3333	75	.	75	100	50	62.5	91.6667	75	87.5	8	1	3	9	6	4	1	6	1	4	3	3	2	3	3	38	38	17	21	50	60	75	50	75	100	75	50	100	75	75	100	75	75
058	female	38	2017-01-18 09:22:00	16.1	25	60	75	58.3333	.	75	100	75	75	83.3333	75	75	19	4	2	6	4	4	4	4	5	3	4	3	2	3	3	30	42	17	15	25	60	75	75	75	75	75	50	50	75	75	100	75	75
059	male	57	2017-01-18 09:23:10	29.6833	50	80	75	91.6667	87.5	100	100	100	100	100	100	93.75	5	1	1	7	4	2	0	0	2	3	2	0	3	0	1	34	18	12	13	50	80	75	100	75	75	75	100	75	100	100	100	100	100
060	male	34	2017-01-18 09:23:57	15.8	50	60	91.6667	91.6667	87.5	75	100	75	100	100	100	87.5	5	0	1	6	4	3	0	2	2	1	2	2	2	1	3	26	45	23	16	50	60	50	50	100	100	75	75	100	75	100	100	100	100
061	female	29	2017-01-18 09:23:59	15.15	25	40	75	83.3333	.	75	100	62.5	75	83.3333	100	75	11	2	0	3	1	1	3	1	2	2	2	3	0	1	0	21	36	14	9	25	40	50	50	.	75	75	75	100	75	100	100	100	75
062	female	40	2017-01-18 09:24:52	15.6	50	20	50	50	62.5	50	100	87.5	75	91.6667	62.5	62.5	8	2	3	4	3	3	2	1	2	6	3	4	2	1	3	27	29	15	13	50	20	50	75	50	50	50	25	50	50	50	100	75	75
063	female	37	2017-01-18 09:25:23	13.3167	50	80	100	100	87.5	.	100	100	100	100	100	100	4	2	2	5	3	2	1	6	1	3	2	1	2	1	1	24	23	18	14	50	80	100	100	100	100	100	100	100	.	100	100	100	100
064	male	54	2017-01-18 09:26:29	37.95	50	80	75	83.3333	87.5	75	100	100	100	100	100	87.5	7	1	2	6	2	3	2	3	3	0	4	4	1	2	0	38	17	17	12	50	80	75	100	75	75	75	75	75	75	100	100	100	100
065	female	30	2017-01-18 09:26:50	24.9333	25	60	83.3333	91.6667	.	100	75	75	100	83.3333	100	81.25	12	2	7	3	7	4	1	0	0	2	0	3	6	4	3	25	19	20	15	25	60	50	50	75	100	75	100	75	100	100	75	100	100
066	male	28	2017-01-18 09:26:55	7.55	25	80	100	100	87.5	100	100	100	100	100	100	87.5	0	0	0	2	5	1	0	0	2	1	2	0	2	0	0	24	42	22	17	25	80	50	100	100	100	100	100	100	100	100	100	100	100
067	female	45	2017-01-18 09:27:23	16.7667	75	80	83.3333	91.6667	100	100	100	87.5	100	100	100	100	2	0	0	4	0	1	0	0	3	0	0	1	0	0	1	34	26	9	9	75	80	100	75	75	75	100	100	75	100	100	100	100	100
068	male	37	2017-01-18 09:27:29	27.3667	50	60	91.6667	87.5	.	75	100	50	75	100	75	87.5	21	5	4	10	6	4	3	1	2	0	2	5	2	1	2	24	36	24	27	50	60	75	50	100	100	75	.	75	75	75	100	75	100
069	male	40	2017-01-18 09:27:49	11.6167	25	60	75	75	.	50	75	75	75	75	75	62.5	20	2	0	7	3	1	0	2	1	0	1	1	1	0	1	32	39	19	18	25	60	50	75	75	75	75	75	75	50	75	75	75	75
071	female	50	2017-01-18 09:30:20	19.3	50	60	75	83.3333	75	75	100	87.5	100	100	100	81.25	4	2	2	6	2	1	1	2	1	0	4	2	2	1	0	22	28	18	18	50	60	25	75	75	100	50	75	75	75	100	100	100	100
072	female	52	2017-01-18 09:30:46	21.45	75	80	50	75	37.5	50	75	50	50	75	87.5	56.25	17	2	5	8	5	6	0	6	2	3	2	3	1	3	7	35	26	25	14	75	80	75	50	50	75	25	75	50	50	75	75	100	100
073	female	49	2017-01-18 09:30:59	13.05	50	80	75	100	100	75	100	87.5	100	100	100	93.75	7	1	0	10	4	2	3	7	2	6	2	2	1	0	1	35	32	28	21	50	80	75	75	75	75	75	100	100	75	100	100	100	100
074	female	43	2017-01-18 09:33:06	18.1833	75	60	75	83.3333	87.5	75	100	100	100	100	100	93.75	5	2	2	8	6	2	1	4	1	2	2	5	3	2	3	41	32	21	12	75	60	75	100	75	75	75	75	75	75	100	100	100	100
075	male	31	2017-01-18 09:33:33	13.95	25	40	66.6667	83.3333	62.5	50	75	50	50	66.6667	62.5	56.25	12	5	3	10	3	4	2	7	4	6	5	2	2	6	4	26	51	33	29	25	40	50	50	75	75	50	75	75	50	50	75	75	100
076	male	41	2017-01-18 09:33:48	16.75	50	80	83.3333	75	87.5	75	75	75	75	83.3333	87.5	68.75	12	3	4	7	5	5	2	6	2	6	3	4	3	2	2	29	37	19	22	50	80	75	75	75	75	100	75	75	75	75	75	100	75
077	female	40	2017-01-18 09:35:22	15.3167	25	40	75	83.3333	.	75	100	75	50	83.3333	87.5	62.5	3	1	2	6	4	1	1	1	1	3	4	4	1	1	1	19	28	19	19	25	40	0	75	75	75	75	75	75	75	75	100	100	100
078	male	44	2017-01-18 09:35:24	10.8667	25	80	100	100	.	75	100	87.5	100	100	100	93.75	7	2	2	6	3	3	1	2	0	0	3	0	1	3	2	19	40	16	11	25	80	75	75	100	100	100	100	100	75	100	100	100	100
079	female	43	2017-01-18 09:35:26	26.55	50	60	66.6667	66.6667	.	75	75	50	75	91.6667	75	75	18	3	5	6	7	4	5	9	1	6	3	7	3	4	4	34	28	21	21	50	60	75	50	75	75	50	75	50	75	75	75	75	75
080	male	64	2017-01-18 09:38:45	34.5333	75	80	91.6667	100	87.5	100	100	87.5	87.5	100	100	87.5	8	1	3	12	6	7	2	6	2	1	1	2	3	3	2	39	17	23	23	75	80	75	75	100	100	75	100	100	100	100	100	100	100
081	female	28	2017-01-18 09:39:00	11.95	25	60	100	91.6667	62.5	75	100	62.5	75	100	100	81.25	17	4	1	10	3	4	1	7	3	2	1	5	2	0	1	33	36	23	13	25	60	50	50	100	100	100	100	75	75	100	100	100	100
082	male	45	2017-01-18 09:39:35	4.35	75	80	75	75	100	75	75	75	75	100	75	93.75	37	7	6	8	8	6	6	7	7	7	8	7	7	6	6	30	31	22	20	75	80	75	75	75	75	75	75	75	75	75	75	75	75
083	female	26	2017-01-18 09:39:56	13.4667	75	80	100	100	.	100	100	100	100	100	100	100	7	2	5	7	6	4	3	6	1	0	4	5	0	1	2	30	28	21	19	75	80	100	100	100	100	100	100	100	100	100	100	100	100
084	male	40	2017-01-18 09:40:47	14.7833	25	60	66.6667	83.3333	75	50	75	62.5	75	100	75	87.5	11	3	2	8	7	4	4	2	1	1	5	3	5	5	5	30	29	16	15	25	60	75	50	75	50	75	100	75	50	75	75	75	75
085	female	45	2017-01-18 09:44:22	17.4333	25	60	75	75	.	75	75	75	75	91.6667	75	62.5	7	2	4	11	2	5	1	10	1	8	5	3	1	0	3	22	39	22	15	25	60	75	75	75	75	75	75	75	75	75	75	75	75
086	female	41	2017-01-18 09:48:44	13.5333	50	60	100	83.3333	.	50	100	75	100	100	100	87.5	4	2	4	9	2	5	0	4	4	2	1	4	0	1	1	40	26	15	10	50	60	50	50	100	100	100	75	75	50	100	100	100	100
087	male	28	2017-01-18 09:48:45	15.8	25	40	75	91.6667	100	75	100	50	100	91.6667	87.5	81.25	6	3	6	8	9	8	3	3	1	3	6	5	5	4	3	37	47	28	28	25	40	50	50	75	75	75	100	75	75	75	100	100	100
088	female	52	2017-01-18 09:49:22	8.88333	50	60	58.3333	41.6667	.	50	75	50	50	50	50	31.25	20	3	1	9	5	2	2	10	1	3	1	7	1	3	3	35	32	30	26	50	60	75	50	75	50	50	25	25	50	50	75	50	75
089	male	54	2017-01-18 09:49:33	11.05	25	40	41.6667	83.3333	87.5	75	100	75	62.5	100	100	87.5	4	1	5	10	5	6	1	6	2	0	3	3	4	4	4	27	23	22	16	25	40	75	50	50	50	25	100	50	75	100	100	100	100
090	female	41	2017-01-18 09:50:13	8.9	75	80	75	75	75	100	75	100	100	100	75	87.5	2	0	2	5	2	1	0	3	1	2	4	1	0	0	1	39	17	12	9	75	80	50	100	75	75	75	75	75	100	75	75	75	75
091	male	39	2017-01-18 09:50:26	6.5	25	60	50	58.3333	75	50	50	37.5	50	58.3333	62.5	37.5	27	6	3	3	7	3	6	4	4	5	5	5	5	5	4	34	31	20	22	25	60	50	50	75	50	25	50	50	50	75	50	50	75
092	male	56	2017-01-18 09:51:49	16.5	50	40	75	83.3333	.	50	100	87.5	75	100	100	56.25	4	0	0	6	1	2	1	1	1	4	3	4	0	0	0	27	30	11	9	50	40	25	75	75	75	75	100	50	50	100	100	100	100
093	female	36	2017-01-18 09:52:42	11.25	25	40	75	100	75	75	100	87.5	87.5	91.6667	87.5	87.5	6	1	0	3	2	1	0	2	0	0	0	0	0	0	0	20	44	14	16	25	40	50	75	75	75	75	100	100	75	75	100	100	100
094	male	45	2017-01-18 09:53:20	19.85	25	80	100	100	87.5	75	100	87.5	100	100	100	93.75	1	0	0	9	1	1	0	6	2	2	2	4	0	1	4	20	35	25	19	25	80	75	75	100	100	100	100	100	75	100	100	100	100
095	male	31	2017-01-18 09:54:03	17.95	50	100	100	100	100	100	100	62.5	75	100	100	100	4	4	3	3	5	3	1	4	0	2	0	1	2	0	1	41	30	10	8	50	100	100	75	100	100	100	100	100	100	100	100	100	100
096	male	33	2017-01-18 09:56:02	16.9333	50	60	66.6667	91.6667	87.5	.	100	62.5	87.5	91.6667	100	93.75	5	3	1	5	3	3	3	2	1	0	2	1	1	0	2	38	36	18	11	50	60	75	50	75	50	75	75	100	.	100	100	100	100
097	male	32	2017-01-18 09:56:32	12.3167	50	80	75	100	100	75	100	75	100	100	87.5	93.75	23	1	3	4	4	5	2	2	5	3	2	1	0	5	2	22	33	19	12	50	80	75	75	75	75	75	100	100	75	75	100	100	100
098	male	34	2017-01-18 09:57:19	4.41667	25	40	75	75	62.5	50	75	62.5	50	58.3333	75	50	19	3	3	4	3	3	3	5	3	2	2	3	3	3	3	33	40	22	25	25	40	50	75	75	75	75	75	75	50	75	75	75	75
099	female	29	2017-01-18 09:57:55	14.8667	50	80	100	91.6667	.	75	100	75	100	100	100	93.75	7	1	5	8	4	1	0	5	2	5	1	3	1	0	1	32	36	19	13	50	80	75	75	100	100	100	75	100	75	100	100	100	100
100	female	46	2017-01-18 09:59:06	27.9833	50	60	75	83.3333	87.5	75	100	50	100	100	100	93.75	7	3	5	7	4	3	0	3	1	1	3	2	4	1	1	31	18	15	12	50	60	75	50	75	75	75	75	75	75	100	100	100	100
101	male	48	2017-01-18 09:59:59	40.25	25	60	75	75	100	50	100	75	100	100	87.5	87.5	4	2	1	7	3	3	2	4	2	1	2	4	3	1	1	37	41	27	30	25	60	75	75	75	75	75	75	75	50	75	100	100	75
102	male	44	2017-01-18 10:00:21	13.2667	50	60	83.3333	58.3333	.	50	75	37.5	50	33.3333	75	37.5	11	1	3	7	3	3	1	8	2	3	3	1	1	2	1	31	39	28	23	50	60	50	25	75	100	75	50	75	50	75	75	75	50
103	male	39	2017-01-18 10:03:05	30.3333	75	80	100	91.6667	100	100	100	100	100	100	100	100	6	2	0	5	2	3	1	2	2	0	2	2	0	0	1	33	32	22	9	75	80	100	100	100	100	100	75	100	100	100	100	100	100
104	male	42	2017-01-18 10:03:45	15.7667	50	80	75	66.6667	.	75	100	50	62.5	100	87.5	81.25	11	1	2	4	2	2	1	2	2	4	2	1	0	0	2	29	34	21	25	50	80	75	50	75	75	75	75	75	75	75	100	100	50
105	female	36	2017-01-18 10:03:58	14.6167	100	100	100	100	100	100	100	100	100	100	100	100	0	0	0	4	3	0	0	0	1	0	0	0	0	0	0	36	41	23	14	100	100	100	100	100	100	100	100	100	100	100	100	100	100
106	female	30	2017-01-18 10:04:30	13.5167	0	60	58.3333	75	.	25	100	50	62.5	50	75	56.25	57	12	12	12	11	11	7	11	4	8	8	9	11	10	6	31	37	32	20	0	60	75	50	50	75	50	100	25	25	50	100	100	100
107	female	23	2017-01-18 10:04:39	13.2333	50	60	100	100	87.5	75	100	87.5	100	100	100	100	2	0	2	7	3	0	0	0	3	1	0	3	0	0	0	29	21	12	29	50	60	100	75	100	100	100	100	100	75	100	100	100	100
108	male	36	2017-01-18 10:06:25	20.0833	25	40	75	75	87.5	75	75	62.5	100	91.6667	75	87.5	15	3	4	10	5	2	1	5	1	1	1	4	6	6	3	26	26	23	24	25	40	50	50	75	75	75	75	75	75	75	75	75	75
109	female	39	2017-01-18 10:06:49	16.9667	50	60	75	83.3333	.	100	100	50	75	100	100	87.5	2	2	0	5	4	2	0	3	2	2	2	0	1	2	2	30	36	18	10	50	60	75	50	75	75	75	75	100	100	100	100	100	75
110	male	33	2017-01-18 10:07:10	14.3167	50	60	58.3333	75	62.5	75	75	62.5	50	58.3333	75	37.5	25	3	4	10	5	5	4	4	1	3	3	3	6	1	2	44	28	19	14	50	60	75	75	50	50	75	100	50	75	75	75	75	75
111	female	47	2017-01-18 10:07:58	16.3833	50	60	75	83.3333	.	75	100	87.5	50	100	100	87.5	8	4	3	10	5	7	2	12	1	6	5	2	1	4	7	19	57	33	18	50	60	50	75	75	75	75	75	75	75	100	100	100	100
112	male	47	2017-01-18 10:09:21	16.9333	50	60	75	91.6667	.	75	100	75	100	100	100	87.5	10	5	1	12	5	5	0	7	1	2	4	2	1	1	1	28	29	19	11	50	60	50	75	75	75	75	100	100	75	100	100	100	75
113	male	40	2017-01-18 10:11:16	12.8333	25	80	100	100	.	100	100	75	100	100	100	100	0	0	0	8	4	5	0	8	1	1	4	3	0	0	0	25	37	22	8	25	80	100	75	100	100	100	100	100	100	100	100	100	100
114	female	34	2017-01-18 10:11:18	23.2667	75	80	100	100	.	100	100	75	100	100	100	100	6	4	4	9	4	2	3	6	2	3	2	2	3	4	0	30	33	29	15	75	80	100	50	100	100	100	100	100	100	100	100	100	100
115	female	41	2017-01-18 10:11:58	11.85	50	80	100	100	.	100	100	87.5	100	100	100	100	2	0	1	6	1	1	0	2	2	3	1	2	0	1	0	28	23	22	17	50	80	100	75	100	100	100	100	100	100	100	100	100	100
116	male	30	2017-01-18 10:12:09	11.8333	75	20	100	75	.	75	75	100	100	91.6667	87.5	81.25	3	1	2	5	4	3	3	3	0	0	2	2	0	1	3	24	26	18	9	75	20	25	100	100	100	100	50	100	75	75	75	100	75
117	male	33	2017-01-18 10:12:29	19.7167	25	80	100	91.6667	.	75	100	50	75	100	100	81.25	12	4	1	7	5	4	1	4	2	2	4	2	3	1	4	28	32	21	23	25	80	75	50	100	100	100	75	100	75	100	100	100	100
118	female	50	2017-01-18 10:13:13	5.41667	50	80	25	25	75	75	50	62.5	37.5	41.6667	50	62.5	37	5	3	8	5	7	6	8	7	4	8	5	6	6	5	27	22	20	23	50	80	75	75	50	0	25	50	0	75	25	50	75	25
119	male	31	2017-01-18 10:13:27	7.95	25	80	100	100	.	75	100	100	100	100	100	93.75	0	0	0	5	2	0	0	1	1	0	0	0	0	0	0	32	38	26	20	25	80	75	100	100	100	100	100	100	75	100	100	100	100
120	male	52	2017-01-18 10:14:16	23.1	25	40	66.6667	75	75	75	75	62.5	75	91.6667	75	68.75	4	1	2	6	3	2	2	2	2	2	4	5	1	1	2	31	32	18	17	25	40	50	50	75	75	50	75	75	75	75	75	75	75
121	female	55	2017-01-18 10:15:55	18.2167	25	80	66.6667	83.3333	.	75	100	100	100	100	87.5	100	7	2	1	4	4	1	1	5	1	3	1	3	0	2	2	36	22	17	18	25	80	100	100	75	75	50	75	75	75	75	100	100	100
122	female	42	2017-01-18 10:16:06	13	50	60	75	66.6667	.	75	100	75	87.5	100	100	87.5	2	0	0	11	3	5	0	2	1	2	1	6	1	0	0	47	37	25	12	50	60	50	75	75	75	75	50	50	75	100	100	100	100
123	female	31	2017-01-18 10:19:44	16.95	75	100	62.5	91.6667	62.5	75	100	62.5	87.5	91.6667	100	81.25	13	5	3	8	4	5	1	6	2	2	5	4	5	1	5	25	28	21	17	75	100	75	50	.	50	75	100	75	75	100	100	100	100
124	female	40	2017-01-18 10:19:56	12.7333	50	80	100	100	.	100	100	87.5	100	100	100	100	5	1	3	9	4	2	3	6	1	3	3	2	2	1	3	31	30	20	24	50	80	100	100	100	100	100	100	100	100	100	100	100	100
125	female	46	2017-01-18 10:21:24	42.45	50	80	66.6667	75	62.5	75	75	50	75	75	75	75	22	4	7	10	6	8	3	6	5	4	4	6	6	4	5	30	38	25	27	50	80	75	50	75	75	50	75	75	75	75	75	75	75
126	female	47	2017-01-18 10:21:50	15.05	50	60	91.6667	83.3333	100	75	100	75	75	91.6667	100	81.25	10	4	5	5	4	3	0	5	3	4	4	4	1	3	3	25	28	18	14	50	60	75	75	100	100	75	75	75	75	100	100	100	100
127	female	46	2017-01-18 10:21:55	11.0667	75	80	100	100	87.5	100	100	100	100	100	100	100	0	2	3	11	4	3	0	3	1	0	0	6	0	1	0	36	15	22	16	75	80	100	100	100	100	100	100	100	100	100	100	100	100
128	female	41	2017-01-18 10:21:55	20.1833	50	80	75	100	87.5	100	100	100	100	100	100	93.75	5	1	2	8	0	1	0	5	4	2	1	0	0	0	0	40	27	17	9	50	80	75	100	75	50	100	100	100	100	100	100	100	100
129	female	50	2017-01-18 10:23:22	11.05	25	60	62.5	75	.	50	75	62.5	50	66.6667	75	62.5	13	4	2	7	1	3	1	9	2	4	3	5	2	2	2	28	25	17	17	25	60	50	75	.	75	50	75	75	50	75	75	75	75
130	male	62	2017-01-18 10:24:01	17.5167	50	60	83.3333	83.3333	87.5	75	100	87.5	100	100	87.5	93.75	2	0	3	9	2	3	0	5	1	2	4	5	4	2	3	38	40	18	9	50	60	75	75	75	100	75	75	75	75	75	100	100	100
131	female	61	2017-01-18 10:30:07	15.4833	50	60	75	83.3333	75	75	100	75	75	100	100	93.75	20	4	1	10	3	3	1	5	1	1	2	6	0	2	5	38	31	14	13	50	60	75	75	100	75	50	75	75	75	100	100	100	100
132	male	33	2017-01-18 10:33:29	17.95	75	80	100	100	.	100	100	62.5	100	100	100	68.75	5	0	2	5	1	0	0	1	1	3	4	0	1	0	1	38	32	16	10	75	80	75	50	100	100	100	100	100	100	100	100	100	100
133	male	42	2017-01-18 10:34:04	16.1167	25	80	75	66.6667	62.5	75	100	50	100	66.6667	87.5	68.75	11	3	3	10	5	4	3	5	6	7	4	4	6	3	5	28	56	28	25	25	80	75	50	75	75	75	100	25	75	75	100	100	75
134	female	58	2017-01-18 10:36:08	11.0667	50	80	100	91.6667	.	100	100	100	100	100	87.5	93.75	4	2	2	4	2	2	1	2	1	1	2	2	1	3	2	27	26	14	13	50	80	75	100	100	100	100	100	75	100	75	100	100	100
135	male	29	2017-01-18 10:39:36	10.85	75	80	100	100	.	75	100	87.5	100	100	100	100	1	0	1	8	2	4	0	2	3	2	1	1	0	0	0	31	22	19	14	75	80	100	75	100	100	100	100	100	75	100	100	100	100
136	female	29	2017-01-18 10:40:00	13.4333	25	40	58.3333	50	.	75	100	37.5	50	58.3333	87.5	43.75	36	10	6	10	8	9	2	12	4	7	5	8	8	5	8	28	43	28	22	25	40	50	25	50	75	50	25	75	75	100	100	75	50
137	female	58	2017-01-18 10:42:46	15.15	25	60	25	83.3333	.	75	75	50	75	75	75	62.5	15	4	3	10	4	3	1	6	1	8	3	6	4	4	2	24	33	24	24	25	60	75	50	0	50	25	75	75	75	75	75	75	100
138	male	73	2017-01-18 10:46:12	30.1167	75	80	91.6667	91.6667	87.5	50	100	87.5	100	100	87.5	93.75	2	0	1	4	1	2	0	0	1	0	2	1	1	0	0	41	20	11	8	75	80	75	75	100	75	100	75	100	50	75	100	100	100
139	female	41	2017-01-18 10:46:25	42.0333	50	40	75	58.3333	.	50	75	75	50	66.6667	75	56.25	6	3	2	7	5	2	0	2	1	3	0	3	3	4	2	27	32	24	19	50	40	50	100	75	75	75	50	50	50	75	75	75	75
140	male	40	2017-01-18 10:46:58	50.9	25	60	91.6667	83.3333	.	75	100	75	100	100	100	87.5	19	4	1	9	3	2	1	3	4	3	2	2	0	1	3	25	40	24	25	25	60	50	50	100	100	75	75	75	75	100	100	100	100
141	male	57	2017-01-18 10:47:07	18.2333	50	60	83.3333	75	75	75	100	75	75	91.6667	75	62.5	13	2	4	6	2	5	4	5	2	3	5	4	2	2	3	28	28	19	17	50	60	75	75	100	75	75	75	75	75	75	100	75	75
142	female	23	2017-01-18 10:47:24	5.6	50	40	100	100	.	.	100	87.5	100	100	100	93.75	0	7	4	7	11	4	0	4	0	4	3	0	0	0	0	37	29	40	40	50	40	75	75	100	100	100	100	100	.	100	100	100	100
143	female	43	2017-01-18 10:48:36	19.2667	50	60	75	83.3333	87.5	50	100	75	87.5	100	100	87.5	7	1	2	8	2	2	0	2	1	2	3	1	0	2	1	37	30	17	17	50	60	75	75	75	75	75	100	75	50	100	100	100	75
144	female	55	2017-01-18 10:49:57	14	25	60	66.6667	83.3333	62.5	75	100	75	87.5	100	100	87.5	8	2	0	3	2	2	1	5	2	4	3	4	1	1	0	26	45	21	12	25	60	50	75	75	75	50	75	75	75	100	100	100	100
145	male	50	2017-01-18 10:51:38	58.8	75	80	91.6667	100	100	100	100	100	100	100	100	100	0	0	2	5	1	2	0	2	2	1	1	1	1	1	0	21	14	13	11	75	80	100	100	100	100	75	100	100	100	100	100	100	100
146	male	47	2017-01-18 10:54:52	35.5833	50	60	75	66.6667	75	50	100	50	75	100	87.5	68.75	20	4	4	6	4	6	3	3	4	3	3	3	3	3	4	30	37	23	18	50	60	50	50	75	75	75	75	50	50	75	100	100	75
147	female	44	2017-01-18 10:56:26	27.5	50	80	100	83.3333	.	75	100	50	100	100	100	100	10	2	0	5	4	1	0	5	2	1	1	0	0	0	2	28	33	20	10	50	80	100	50	100	100	100	75	75	75	100	100	100	100
148	male	50	2017-01-18 10:56:48	9.65	75	60	66.6667	75	.	50	75	75	75	83.3333	75	81.25	6	2	4	5	3	3	4	2	3	4	3	5	3	3	2	33	30	19	24	75	60	75	75	75	75	50	75	75	50	75	75	75	75
149	male	33	2017-01-18 10:57:53	20.5	50	80	100	100	100	100	100	100	100	100	100	100	0	0	2	6	4	6	1	1	1	0	4	1	0	0	0	31	27	19	18	50	80	100	100	100	100	100	100	100	100	100	100	100	100
150	female	37	2017-01-18 10:58:02	17.95	50	80	100	100	75	100	100	75	87.5	100	100	87.5	13	2	1	8	4	5	1	3	3	2	3	3	2	3	3	32	38	21	14	50	80	75	75	100	100	100	100	100	100	100	100	100	100
151	male	66	2017-01-18 11:00:53	27.35	75	80	66.6667	83.3333	87.5	75	75	75	87.5	100	87.5	87.5	17	2	2	6	6	1	2	3	1	4	2	6	5	3	4	32	26	21	23	75	80	50	75	75	75	50	75	75	75	75	75	100	100
152	male	41	2017-01-18 11:02:41	16.9833	25	60	91.6667	83.3333	.	.	100	100	87.5	91.6667	87.5	81.25	5	2	4	7	5	4	5	4	3	1	3	3	3	5	5	31	36	15	14	25	60	50	100	100	75	100	75	100	.	75	100	100	75
153	male	47	2017-01-18 11:02:45	27.5167	50	80	50	66.6667	87.5	50	100	50	62.5	58.3333	75	50	8	4	2	10	3	3	3	7	2	4	3	3	0	1	2	28	18	25	17	50	80	100	50	.	50	50	75	75	50	75	100	75	50
155	male	35	2017-01-18 11:13:34	11.6833	50	80	100	100	.	100	100	75	100	100	100	100	0	2	0	3	1	3	0	1	0	0	2	1	2	1	1	26	37	17	11	50	80	100	50	100	100	100	100	100	100	100	100	100	100
156	female	40	2017-01-18 11:15:56	45.1167	0	80	100	100	87.5	100	100	0	50	100	100	81.25	42	7	3	10	8	3	5	8	2	5	5	8	8	8	5	41	54	18	16	0	80	75	0	100	100	100	100	100	100	100	100	100	100
157	male	42	2017-01-18 11:16:11	28.6167	50	80	83.3333	75	75	50	100	100	100	100	87.5	93.75	7	3	6	10	7	3	1	4	4	4	2	3	2	5	1	35	44	19	27	50	80	75	100	100	75	75	75	75	50	75	100	100	75
160	female	69	2017-01-18 11:23:31	17.9167	50	80	75	75	.	75	100	75	75	83.3333	87.5	68.75	7	2	3	4	2	3	3	2	5	6	5	6	4	5	2	14	18	24	27	50	80	100	75	75	75	75	100	100	75	75	100	100	25
162	female	37	2017-01-18 11:29:03	15.2	50	80	100	91.6667	100	100	100	87.5	100	100	100	100	1	2	3	6	3	2	1	2	4	3	4	3	0	5	0	35	28	16	12	50	80	100	75	100	100	100	75	100	100	100	100	100	100
163	male	30	2017-01-18 11:35:06	22.0167	50	80	58.3333	41.6667	62.5	75	75	100	100	75	75	68.75	3	1	0	9	3	0	0	1	0	0	1	2	0	1	0	31	40	16	19	50	80	100	100	50	75	50	50	25	75	75	75	75	50
164	male	36	2017-01-18 11:37:55	20.9	50	60	83.3333	100	100	100	100	87.5	100	100	100	93.75	8	2	3	6	5	1	0	3	1	1	1	0	1	1	0	33	28	14	10	50	60	75	75	75	100	75	100	100	100	100	100	100	100
165	male	55	2017-01-18 11:42:56	34.85	50	80	75	83.3333	87.5	75	100	100	100	100	87.5	87.5	2	0	3	8	6	0	1	1	3	0	3	4	3	5	2	45	36	18	15	50	80	75	100	75	75	75	75	75	75	75	100	100	100
166	male	46	2017-01-18 11:47:22	10.4	75	80	91.6667	100	.	100	100	100	100	100	100	93.75	4	0	1	10	2	2	1	2	1	0	2	2	0	0	0	33	28	11	10	75	80	75	100	100	100	75	100	100	100	100	100	100	100
167	female	53	2017-01-18 11:47:31	15.3167	50	60	75	83.3333	75	75	100	87.5	87.5	91.6667	87.5	62.5	6	0	2	4	5	2	0	0	1	2	5	2	2	3	3	22	30	21	17	50	60	50	75	.	75	75	75	100	75	75	100	100	75
168	female	39	2017-01-18 11:50:33	13.9667	50	60	100	75	.	75	100	75	62.5	91.6667	100	56.25	9	3	1	6	5	5	0	5	3	2	1	4	1	1	2	31	34	21	25	50	60	50	75	100	100	100	75	75	75	100	100	100	75
169	female	31	2017-01-18 11:51:11	8.78333	25	80	100	91.6667	75	75	100	62.5	100	100	100	93.75	3	0	2	4	1	3	0	3	1	0	2	2	0	0	0	32	29	11	17	25	80	75	50	100	100	100	75	100	75	100	100	100	100
170	female	50	2017-01-18 11:52:54	12.9667	50	60	66.6667	50	.	50	75	100	100	100	62.5	87.5	3	1	2	10	5	6	1	1	1	2	2	2	3	1	3	34	32	22	16	50	60	50	100	50	75	75	25	75	50	75	75	50	50
171	male	39	2017-01-18 11:53:26	49.9667	50	60	75	75	62.5	50	75	87.5	75	75	75	50	20	4	2	7	5	5	1	6	3	4	8	6	4	7	4	30	26	14	8	50	60	75	75	75	75	75	75	75	50	75	75	75	75
172	female	31	2017-01-18 11:53:42	13.8667	25	100	100	100	.	100	100	75	100	100	100	100	6	4	1	9	8	4	2	3	4	6	4	1	2	2	5	39	47	27	17	25	100	100	75	100	100	100	100	100	100	100	100	100	100
173	male	31	2017-01-18 11:59:23	9.85	50	80	75	83.3333	.	50	100	62.5	75	75	87.5	43.75	25	2	4	6	4	7	3	3	2	5	4	5	5	3	5	36	36	22	27	50	80	50	50	75	75	75	75	100	50	75	100	100	75
174	male	40	2017-01-18 12:00:03	10.0333	75	80	91.6667	100	87.5	100	100	87.5	100	100	100	100	2	0	1	7	0	0	1	2	0	3	1	0	0	1	1	31	24	14	10	75	80	100	100	75	100	100	100	100	100	100	100	100	100
175	male	25	2017-01-18 12:03:55	11.7167	50	60	100	100	.	100	100	62.5	100	91.6667	100	81.25	11	4	2	7	3	2	0	0	1	5	2	2	0	1	1	29	38	19	11	50	60	75	50	100	100	100	100	100	100	100	100	100	100
176	male	54	2017-01-18 12:05:47	20.4667	25	40	16.6667	58.3333	.	25	75	75	25	50	50	12.5	42	4	3	10	5	9	5	7	2	7	2	7	1	4	6	30	43	27	24	25	40	25	75	0	25	25	50	50	25	50	75	50	75
177	male	30	2017-01-18 12:10:40	10.2333	75	80	100	100	100	100	100	87.5	100	100	100	100	2	0	0	2	0	0	0	1	0	2	0	2	0	1	0	34	21	10	9	75	80	100	75	100	100	100	100	100	100	100	100	100	100
178	male	32	2017-01-18 12:11:45	19.85	75	80	91.6667	91.6667	87.5	75	100	62.5	100	100	87.5	93.75	11	1	2	2	3	0	2	3	5	0	1	3	1	1	2	34	25	13	8	75	80	75	50	75	100	100	100	75	75	75	100	100	100
179	male	27	2017-01-18 12:17:23	14.9667	50	60	91.6667	75	75	75	100	62.5	100	91.6667	87.5	93.75	17	6	4	9	5	4	2	7	4	2	5	4	4	3	4	33	40	24	24	50	60	75	50	75	100	100	50	75	75	75	100	100	100
180	female	51	2017-01-18 12:19:01	14.3333	50	80	75	66.6667	.	50	100	62.5	75	91.6667	87.5	56.25	14	1	0	3	3	3	2	2	3	5	4	4	0	1	2	30	41	21	15	50	80	100	50	75	75	75	50	75	50	75	100	100	75
181	male	45	2017-01-18 12:28:20	23.5667	50	80	75	91.6667	87.5	100	100	37.5	87.5	100	100	81.25	27	3	2	9	1	6	1	4	1	0	4	0	1	2	0	31	23	12	15	50	80	50	25	75	75	75	75	100	100	100	100	100	100
182	male	34	2017-01-18 12:29:17	10.7833	75	80	100	100	87.5	100	100	87.5	100	100	100	100	1	0	2	3	1	0	0	4	3	0	2	0	2	0	0	50	33	8	8	75	80	100	100	100	100	100	100	100	100	100	100	100	100
183	male	46	2017-01-18 12:41:42	9.43333	50	80	83.3333	75	87.5	75	75	87.5	100	100	75	100	1	0	2	4	1	0	1	0	0	0	2	0	0	0	0	38	23	11	8	50	80	100	75	100	75	75	75	75	75	75	75	75	75
184	female	64	2017-01-18 12:44:48	44.4167	50	60	58.3333	75	50	75	100	75	87.5	83.3333	87.5	68.75	25	1	3	9	3	4	1	3	2	2	6	7	3	3	3	28	35	20	19	50	60	50	50	75	75	25	75	50	75	75	100	100	100
185	male	49	2017-01-18 12:45:41	13.8	100	60	83.3333	100	87.5	75	100	75	100	100	100	93.75	0	3	5	9	3	3	0	1	2	2	3	2	4	2	0	40	33	21	19	100	60	75	50	100	75	75	100	100	75	100	100	100	100
186	female	81	2017-01-18 12:46:39	36.7833	25	20	16.6667	16.6667	.	0	75	75	50	25	50	25	27	4	2	9	2	6	1	5	2	1	3	7	1	1	6	35	30	23	21	25	20	50	75	25	25	0	0	0	0	50	75	50	50
187	female	47	2017-01-18 12:47:44	20.0333	50	80	75	100	87.5	75	100	87.5	100	100	87.5	93.75	10	1	0	7	4	0	1	3	1	3	2	1	0	1	0	38	33	15	12	50	80	75	75	75	75	75	100	100	75	75	100	100	100
188	female	38	2017-01-18 12:48:29	12.6667	25	60	0	33.3333	37.5	25	75	12.5	50	41.6667	50	50	21	4	3	9	11	5	2	5	3	8	3	5	4	5	3	36	32	29	28	25	60	50	0	.	.	0	25	25	25	25	75	75	50
189	male	46	2017-01-18 12:49:51	20.9833	25	40	50	83.3333	100	100	100	75	50	83.3333	100	37.5	20	2	3	12	6	6	6	8	2	6	5	4	2	2	4	23	49	38	20	25	40	25	75	.	75	25	75	100	100	100	100	100	75
190	male	58	2017-01-18 12:50:41	112.433	50	80	100	91.6667	.	75	100	37.5	0	100	100	100	1	2	0	5	1	1	0	0	0	3	1	0	1	2	0	29	37	15	8	50	80	100	75	100	100	100	100	75	75	100	100	100	100
191	female	48	2017-01-18 12:53:48	19.45	50	60	83.3333	83.3333	.	75	100	62.5	100	100	100	75	4	2	1	7	2	6	1	8	1	1	3	2	0	2	1	42	30	20	23	50	60	50	50	100	75	75	75	75	75	100	100	100	100
192	female	34	2017-01-18 12:56:57	15.4167	25	80	100	100	.	75	75	75	87.5	100	100	93.75	10	3	5	7	5	2	2	3	2	3	6	6	2	2	5	24	43	20	15	25	80	75	50	100	100	100	100	100	75	100	75	100	100
193	male	50	2017-01-18 13:01:58	11.5	75	80	100	100	87.5	100	100	87.5	100	100	100	93.75	3	0	2	3	3	3	0	1	1	0	1	1	2	2	3	47	11	13	10	75	80	75	75	100	100	100	100	100	100	100	100	100	100
194	female	34	2017-01-18 13:05:05	24.55	50	20	100	66.6667	.	100	100	25	50	100	100	50	31	5	0	8	2	3	1	1	1	1	2	2	1	1	0	29	35	23	16	50	20	50	0	100	100	100	50	75	100	100	100	100	75
195	male	29	2017-01-18 13:05:27	12.3833	75	60	100	83.3333	100	100	100	100	100	100	100	87.5	5	6	5	12	5	6	3	6	6	1	5	1	1	1	2	39	18	23	12	75	60	50	100	100	100	100	75	100	100	100	100	100	75
196	female	35	2017-01-18 13:10:46	5.11667	25	100	100	100	87.5	.	100	87.5	100	100	100	87.5	0	0	1	9	1	2	0	3	3	1	1	1	0	2	1	21	20	9	12	25	100	75	75	100	100	100	100	100	.	100	100	100	100
197	male	33	2017-01-18 13:13:29	11.1667	100	80	100	100	100	100	100	100	100	100	100	93.75	0	2	1	6	1	2	0	0	1	0	2	2	1	0	0	28	21	15	11	100	80	75	100	100	100	100	100	100	100	100	100	100	100
198	male	49	2017-01-18 13:16:33	13.8833	50	80	100	100	.	75	100	100	100	100	100	100	2	1	0	5	2	1	0	0	1	1	3	1	0	0	1	32	19	15	10	50	80	100	100	100	100	100	100	100	75	100	100	100	100
199	male	38	2017-01-18 13:18:14	5.16667	50	40	75	50	62.5	50	75	62.5	50	58.3333	62.5	75	27	8	6	7	7	9	10	5	6	9	4	5	3	8	4	36	43	29	29	50	40	75	75	75	75	75	50	50	50	50	75	75	50
200	male	44	2017-01-18 13:36:24	19.75	50	60	66.6667	66.6667	87.5	50	75	62.5	87.5	83.3333	75	87.5	8	1	5	7	5	2	0	4	2	3	3	3	1	3	4	34	32	20	14	50	60	50	50	75	75	50	50	50	50	75	75	75	100
201	male	30	2017-01-18 13:36:31	14.1333	50	80	100	83.3333	.	.	100	87.5	87.5	100	100	93.75	9	2	1	10	7	1	2	3	1	2	2	1	1	0	1	24	31	18	10	50	80	75	100	100	100	100	50	100	.	100	100	100	100
202	male	30	2017-01-18 13:38:47	15.4833	75	80	75	100	62.5	75	100	87.5	100	100	100	81.25	6	3	7	9	4	2	3	6	1	4	3	4	2	1	2	39	31	21	14	75	80	50	75	75	75	75	100	100	75	100	100	100	100
203	male	56	2017-01-18 13:38:53	28.0167	0	80	50	83.3333	.	50	100	62.5	75	100	100	56.25	12	5	2	11	2	1	0	2	3	4	4	6	1	5	2	21	45	25	13	0	80	50	50	50	75	25	100	50	50	100	100	100	100
204	female	37	2017-01-18 13:45:41	13.2833	50	60	100	58.3333	.	50	100	62.5	75	83.3333	75	75	9	6	3	9	9	6	3	7	2	4	6	5	3	1	4	28	41	21	21	50	60	75	50	100	100	100	50	50	50	75	100	75	75
205	male	40	2017-01-18 13:46:27	12.4	25	60	75	66.6667	.	50	75	62.5	75	75	75	68.75	23	3	5	8	5	4	3	8	1	4	4	3	2	2	0	22	52	34	34	25	60	50	50	75	75	75	75	50	50	75	75	75	75
206	female	33	2017-01-18 13:47:29	9.93333	25	80	100	83.3333	62.5	75	100	75	75	100	87.5	93.75	8	1	0	3	4	2	0	1	2	2	2	1	0	1	2	36	36	17	11	25	80	75	75	100	100	100	75	75	75	75	100	100	100
207	male	43	2017-01-18 13:54:44	11.4667	50	80	91.6667	91.6667	.	100	100	100	100	100	100	100	7	0	6	10	6	5	1	2	3	3	3	4	1	1	3	17	40	29	16	50	80	100	100	100	100	75	100	75	100	100	100	100	100
208	male	38	2017-01-18 13:54:55	210.317	50	80	100	83.3333	.	75	100	87.5	100	100	87.5	93.75	11	1	1	9	2	3	1	2	1	5	6	5	2	2	2	33	38	18	20	50	80	75	75	100	100	100	75	75	75	75	100	100	100
209	female	43	2017-01-18 14:04:17	18.6	50	80	100	91.6667	87.5	100	100	87.5	100	100	100	87.5	1	0	0	5	1	3	0	2	1	1	1	3	0	0	0	31	19	15	9	50	80	50	75	100	100	100	100	75	100	100	100	100	100
210	male	35	2017-01-18 14:06:19	17.4667	50	40	75	66.6667	.	50	75	37.5	50	75	75	62.5	8	2	5	12	4	4	4	5	4	5	6	5	5	3	4	32	39	23	14	50	40	75	25	75	75	75	50	75	50	75	75	75	75
211	male	40	2017-01-18 14:06:52	15.8	75	80	100	91.6667	87.5	100	100	87.5	100	100	100	100	5	1	3	4	4	1	2	3	2	1	0	3	3	1	0	40	31	17	13	75	80	100	75	100	100	100	75	100	100	100	100	100	100
212	male	67	2017-01-18 14:09:31	22.3	25	80	91.6667	100	87.5	75	100	87.5	87.5	100	100	93.75	0	0	0	4	4	0	1	7	0	1	1	5	0	1	0	19	22	11	9	25	80	75	75	100	100	75	100	100	75	100	100	100	100
213	female	25	2017-01-18 14:16:25	14.9167	50	80	100	100	.	100	100	100	100	100	87.5	100	15	2	2	7	3	4	2	0	2	3	2	2	1	1	0	13	28	18	16	50	80	100	100	100	100	100	100	100	100	75	100	100	100
214	female	42	2017-01-18 14:19:01	28.5	50	80	91.6667	91.6667	75	75	100	87.5	100	100	100	93.75	5	1	1	4	2	2	1	2	1	3	3	2	1	1	1	28	23	13	10	50	80	75	75	100	100	75	100	75	75	100	100	100	100
215	female	40	2017-01-18 14:21:31	14.65	50	80	100	100	100	75	100	87.5	87.5	100	100	100	6	5	3	7	4	3	1	1	6	3	2	2	3	2	1	42	22	22	11	50	80	100	75	100	100	100	100	100	75	100	100	100	100
216	female	28	2017-01-18 14:23:00	16.1333	75	80	58.3333	75	.	75	100	62.5	87.5	83.3333	87.5	81.25	13	7	4	10	3	6	1	5	1	5	4	4	3	3	2	32	18	19	27	75	80	75	50	75	50	50	75	75	75	100	100	75	75
217	male	38	2017-01-18 14:23:55	14.2167	75	80	87.5	62.5	.	50	100	87.5	87.5	100	87.5	93.75	8	4	9	7	7	5	2	5	2	4	5	2	9	4	3	36	32	20	21	75	80	75	75	.	100	75	50	75	50	75	100	100	.
218	male	24	2017-01-18 14:36:08	4.63333	25	60	58.3333	75	.	50	75	62.5	75	100	62.5	93.75	17	0	2	3	5	6	3	5	3	5	2	3	3	2	3	29	35	19	18	25	60	75	50	50	75	50	75	75	50	50	75	75	75
219	female	41	2017-01-18 14:39:41	12.1833	50	80	100	100	37.5	100	100	87.5	100	100	100	93.75	8	0	0	4	1	0	0	0	0	0	0	0	0	0	0	33	19	13	19	50	80	75	75	100	100	100	100	100	100	100	100	100	100
220	female	47	2017-01-18 14:45:03	13.5	50	60	33.3333	41.6667	75	75	50	62.5	50	50	37.5	50	0	5	3	11	7	6	9	9	2	5	4	2	3	4	4	29	36	26	22	50	60	50	75	25	50	25	25	50	75	25	50	50	50
221	female	23	2017-01-18 14:49:32	10	0	40	75	50	.	50	100	75	75	100	100	75	7	0	1	3	5	5	1	1	0	3	5	3	0	2	6	19	30	14	10	0	40	75	50	50	75	100	50	50	50	100	100	100	50
222	male	39	2017-01-18 14:53:05	31.05	50	60	91.6667	91.6667	.	100	100	37.5	62.5	91.6667	87.5	50	9	1	4	7	3	4	0	2	2	3	1	0	2	1	2	31	35	18	10	50	60	0	25	75	100	100	75	100	100	75	100	100	100
225	female	40	2017-01-18 15:05:44	13.7333	0	80	100	66.6667	87.5	75	100	50	100	100	100	93.75	2	7	0	12	5	1	1	5	2	7	2	3	1	5	4	27	38	19	11	0	80	75	50	100	100	100	50	50	75	100	100	100	100
226	male	48	2017-01-18 15:06:36	11.6	50	80	75	83.3333	87.5	75	100	100	100	100	87.5	87.5	10	4	3	7	2	3	3	4	4	4	2	3	0	2	3	34	40	16	17	50	80	75	100	75	75	75	75	75	75	75	100	100	100
228	male	29	2017-01-18 15:19:26	10.9833	50	60	58.3333	75	.	75	75	75	100	83.3333	75	37.5	16	3	1	9	4	1	2	5	1	4	1	6	1	1	0	40	48	20	19	50	60	50	75	75	25	75	50	100	75	75	75	75	75
229	female	24	2017-01-18 15:22:18	12.8833	25	40	100	83.3333	62.5	50	100	75	75	100	100	93.75	6	2	2	6	5	3	1	5	3	1	1	1	1	2	1	34	28	17	13	25	40	75	50	100	100	100	100	75	50	100	100	100	75
230	female	53	2017-01-18 15:28:50	16.6833	50	60	83.3333	83.3333	.	75	75	100	100	100	87.5	87.5	13	5	2	7	2	2	2	6	1	5	4	2	1	1	2	25	28	19	15	50	60	50	100	100	75	75	75	75	75	75	75	100	100
231	female	27	2017-01-18 15:33:36	12.65	50	80	75	66.6667	75	50	75	75	100	75	75	75	11	2	3	6	2	5	1	5	3	1	5	3	2	0	0	25	24	17	18	50	80	75	50	75	75	75	50	75	50	75	75	75	75
232	female	42	2017-01-18 15:38:30	22.2167	50	80	100	83.3333	.	100	100	75	100	100	100	87.5	10	3	3	7	2	3	2	4	2	4	3	3	1	1	2	36	32	18	19	50	80	75	75	100	100	100	75	75	100	100	100	100	100
233	female	49	2017-01-18 15:44:07	10.6167	25	60	58.3333	91.6667	.	75	100	50	75	100	87.5	81.25	16	3	2	10	10	8	0	3	1	2	1	1	0	1	2	27	22	17	15	25	60	25	25	50	75	50	100	75	75	75	100	100	100
234	female	40	2017-01-18 15:50:43	7.46667	50	60	75	58.3333	.	50	75	37.5	62.5	75	75	56.25	6	1	0	6	0	0	0	8	2	3	0	0	0	0	0	19	29	10	8	50	60	75	25	75	75	75	50	50	50	75	75	75	75
235	male	25	2017-01-18 15:54:20	7.71667	50	60	83.3333	91.6667	75	50	100	37.5	0	100	100	81.25	8	4	0	5	5	2	3	0	3	4	4	3	1	3	2	31	35	10	8	50	60	75	75	75	100	75	100	75	50	100	100	100	100
236	female	41	2017-01-18 15:57:57	8.46667	25	60	100	91.6667	.	75	100	75	100	100	100	93.75	23	0	2	10	4	1	1	3	1	4	4	4	1	1	0	20	51	20	18	25	60	75	50	100	100	100	75	100	75	100	100	100	100
237	female	54	2017-01-18 16:19:13	6.75	25	80	75	75	.	100	75	62.5	50	50	75	50	38	6	6	6	6	6	6	6	6	6	6	6	7	7	7	40	40	24	24	25	80	50	75	75	75	75	75	75	100	75	75	75	75
238	male	35	2017-01-18 16:19:59	13.3333	25	20	75	75	87.5	75	100	50	75	75	87.5	68.75	20	3	3	7	5	5	2	1	6	3	4	4	2	1	2	32	32	18	19	25	20	75	50	75	75	75	75	75	75	75	100	100	75
239	male	43	2017-01-18 16:53:15	14.7667	75	100	100	100	100	.	100	100	100	100	100	100	0	6	6	3	4	3	4	4	4	4	4	4	4	5	5	36	29	22	16	75	100	100	100	100	100	100	100	100	.	100	100	100	100
240	female	41	2017-01-18 17:13:32	13.3833	25	20	58.3333	41.6667	50	50	100	50	62.5	66.6667	87.5	37.5	32	5	4	10	7	6	5	7	6	5	6	8	3	4	6	20	51	30	23	25	20	50	50	50	50	75	25	25	50	75	100	100	75
241	female	28	2017-01-18 17:25:13	12.8667	0	80	100	100	.	100	100	75	100	100	100	87.5	9	8	2	9	5	7	0	5	0	4	1	3	1	0	0	24	56	35	38	0	80	50	50	100	100	100	100	100	100	100	100	100	100
242	male	30	2017-01-18 17:33:17	8.2	25	80	83.3333	91.6667	.	100	100	100	100	100	100	87.5	9	2	1	6	3	1	1	1	0	0	2	0	3	1	1	27	14	19	13	25	80	75	100	75	100	75	75	100	100	100	100	100	100
243	female	40	2017-01-18 17:36:25	13.1667	25	60	100	75	87.5	50	100	100	100	100	100	93.75	12	1	1	7	2	3	0	5	2	4	4	2	1	1	2	34	24	15	11	25	60	75	100	100	100	100	75	75	50	100	100	100	75
244	male	40	2017-01-18 17:40:32	11	50	40	75	66.6667	.	75	100	87.5	87.5	100	100	93.75	6	0	1	9	3	2	2	3	1	4	3	0	0	0	4	29	34	13	8	50	40	75	75	75	75	75	50	75	75	100	100	100	75
245	female	29	2017-01-18 17:42:15	24.85	50	80	91.6667	91.6667	87.5	75	100	75	100	100	100	93.75	34	1	1	5	5	1	0	3	4	2	1	1	1	1	3	37	30	15	16	50	80	75	50	75	100	100	100	75	75	100	100	100	100
246	female	42	2017-01-18 17:46:48	8.7	50	60	75	83.3333	37.5	.	100	87.5	87.5	100	100	93.75	4	5	2	5	1	2	6	3	1	4	2	2	2	3	2	35	33	15	14	50	60	75	75	75	75	75	75	75	.	100	100	100	100
247	female	44	2017-01-18 17:54:58	10.15	75	80	75	83.3333	.	75	75	100	100	100	75	93.75	10	5	3	8	1	2	0	3	0	2	0	1	0	0	0	35	40	15	9	75	80	75	100	75	75	75	100	75	75	75	75	75	75
248	female	24	2017-01-18 18:06:21	9.46667	50	0	66.6667	66.6667	.	50	100	75	50	91.6667	75	81.25	4	3	2	8	6	3	0	7	1	0	2	1	3	4	2	29	25	10	12	50	0	50	50	100	25	75	50	75	50	75	100	75	75
249	female	41	2017-01-18 18:08:13	22.8833	50	80	91.6667	83.3333	37.5	75	100	62.5	62.5	83.3333	100	56.25	3	0	1	10	2	1	1	6	2	4	4	6	0	1	4	21	41	27	26	50	80	75	75	100	100	75	75	75	75	100	100	100	100
250	female	29	2017-01-18 18:08:46	16.8667	75	80	100	83.3333	87.5	75	100	75	100	100	100	93.75	5	4	2	11	7	4	1	4	3	3	2	2	5	1	2	30	17	18	18	75	80	75	50	100	100	100	75	75	75	100	100	100	100
251	female	40	2017-01-18 18:14:18	8.48333	75	60	100	100	.	100	100	87.5	100	100	100	93.75	3	0	1	7	5	0	3	8	2	1	2	3	0	1	0	34	35	14	10	75	60	75	75	100	100	100	100	100	100	100	100	100	100
252	female	46	2017-01-18 18:17:06	17.0833	75	80	75	58.3333	.	75	75	50	62.5	75	75	43.75	31	4	6	7	5	3	3	6	3	2	2	5	4	6	2	36	27	29	24	75	80	50	25	75	75	75	75	50	75	75	75	75	50
253	female	34	2017-01-18 18:34:26	10.5167	25	60	100	100	75	.	100	50	0	100	100	87.5	2	0	3	12	1	4	1	11	1	4	4	1	0	0	4	28	43	27	31	25	60	50	100	100	100	100	100	100	.	100	100	100	100
254	female	36	2017-01-18 18:38:46	10.8	50	60	100	100	100	.	100	87.5	100	100	100	93.75	2	0	2	5	0	2	0	3	0	1	1	4	0	1	0	27	25	13	9	50	60	75	75	100	100	100	100	100	.	100	100	100	100
255	female	51	2017-01-18 18:54:45	19.0667	50	80	100	100	100	100	100	87.5	100	100	100	100	1	0	1	11	3	5	0	6	2	1	2	4	0	0	0	25	18	16	12	50	80	100	75	100	100	100	100	100	100	100	100	100	100
256	male	43	2017-01-18 19:05:43	16.4167	25	80	75	75	62.5	75	75	87.5	75	66.6667	75	62.5	9	2	2	3	3	2	1	3	1	2	5	2	3	2	3	32	36	17	14	25	80	75	75	75	75	75	75	75	75	75	75	75	75
257	female	41	2017-01-18 19:19:50	32.6	25	60	75	66.6667	62.5	50	75	62.5	75	75	62.5	75	33	4	4	8	8	3	1	5	1	3	2	8	0	1	3	31	39	27	28	25	60	75	50	75	75	75	75	50	50	50	75	75	75
258	female	33	2017-01-18 19:55:33	24.0667	75	60	100	75	75	75	100	50	75	75	87.5	62.5	9	4	2	8	7	1	2	6	1	6	5	5	2	6	3	41	24	14	12	75	60	50	50	100	100	100	75	75	75	100	100	75	75
259	male	33	2017-01-18 19:56:49	12.4667	50	40	41.6667	58.3333	.	75	100	12.5	37.5	100	87.5	81.25	34	4	4	6	4	3	3	4	4	1	3	4	3	3	4	50	39	20	17	50	40	25	0	25	50	50	50	50	75	100	100	75	75
260	female	36	2017-01-18 20:39:06	9.46667	50	80	83.3333	100	75	100	100	87.5	100	75	100	75	2	0	1	5	3	1	0	3	1	2	1	4	0	2	0	30	43	26	17	50	80	75	75	100	100	50	100	100	100	100	100	100	100
262	female	35	2017-01-18 20:49:57	10.15	50	20	41.6667	50	.	25	75	50	62.5	66.6667	37.5	37.5	34	9	7	8	8	4	7	3	7	6	6	7	5	7	6	34	34	30	34	50	20	0	50	25	50	50	50	75	25	25	75	50	25
264	female	54	2017-01-18 20:54:45	20.3667	50	80	58.3333	83.3333	87.5	50	100	87.5	100	100	100	87.5	20	4	2	11	9	5	0	8	1	3	3	1	0	1	0	30	24	15	14	50	80	50	75	75	50	50	100	50	50	100	100	100	100
265	female	30	2017-01-18 20:59:46	12.15	50	80	100	100	75	100	100	87.5	100	100	100	87.5	3	1	3	11	3	2	2	7	3	2	3	0	4	2	1	22	29	26	20	50	80	50	75	100	100	100	100	100	100	100	100	100	100
266	female	45	2017-01-18 21:02:19	15.1833	50	60	91.6667	83.3333	75	50	100	87.5	100	100	100	87.5	11	2	2	7	2	1	0	2	1	1	0	6	2	1	2	24	27	16	18	50	60	50	75	100	75	100	100	50	50	100	100	100	100
267	female	38	2017-01-18 21:02:50	23.3167	50	60	91.6667	58.3333	75	100	100	100	87.5	100	100	81.25	3	3	3	5	5	5	0	3	0	0	3	3	0	0	1	25	22	18	19	50	60	75	100	100	100	75	25	75	100	100	100	100	75
268	female	50	2017-01-18 21:03:29	11.6667	50	80	50	91.6667	.	75	100	75	75	100	100	75	11	2	3	7	4	3	3	7	2	4	5	2	0	6	4	29	16	26	23	50	80	50	75	50	50	50	100	100	75	100	100	100	75
269	male	42	2017-01-18 21:06:59	10.8667	50	20	58.3333	75	.	75	75	75	75	75	75	62.5	19	1	3	4	2	1	0	1	1	4	1	2	0	1	0	28	34	13	11	50	20	50	75	50	75	50	75	75	75	75	75	75	75
270	male	34	2017-01-18 21:07:05	17.3833	75	100	66.6667	83.3333	75	50	100	37.5	50	83.3333	87.5	56.25	14	4	4	8	6	4	3	1	2	1	5	4	5	2	5	32	35	26	20	75	100	25	25	75	50	75	75	75	50	75	100	100	100
271	male	29	2017-01-18 21:52:14	15.15	0	80	100	100	.	100	100	87.5	100	100	100	100	9	1	0	11	3	2	2	5	3	5	1	3	3	4	0	31	45	39	33	0	80	100	75	100	100	100	100	100	100	100	100	100	100
272	female	33	2017-01-18 22:17:02	12.4167	50	80	75	83.3333	87.5	75	100	87.5	100	100	100	100	6	1	2	7	2	3	1	5	2	0	2	2	2	0	2	28	30	13	12	50	80	100	75	75	75	75	75	75	75	100	100	100	100
273	male	41	2017-01-18 22:17:11	15.6667	50	80	100	100	.	100	100	87.5	100	100	100	100	2	1	1	4	1	2	2	1	1	2	4	1	0	1	1	25	25	17	19	50	80	100	75	100	100	100	100	100	100	100	100	100	100
274	female	28	2017-01-18 22:29:13	15.1	50	40	100	83.3333	.	100	100	100	100	66.6667	100	100	10	2	0	6	3	1	0	1	1	6	0	2	1	1	2	33	37	36	38	50	40	100	100	100	100	100	100	100	100	100	100	100	50
275	female	33	2017-01-18 22:43:48	22.9167	50	80	100	100	.	100	100	37.5	100	100	100	100	1	3	1	5	4	0	0	7	1	3	3	4	0	2	0	18	41	18	9	50	80	100	0	100	100	100	100	100	100	100	100	100	100
276	male	58	2017-01-18 22:48:33	12.2833	50	40	75	25	62.5	50	75	50	50	75	50	56.25	22	8	7	12	4	9	8	10	4	9	4	6	2	5	8	25	37	30	31	50	40	50	50	75	75	75	25	25	50	50	75	50	25
279	male	50	2017-01-18 23:08:47	15.1167	50	80	83.3333	100	87.5	100	100	75	87.5	100	100	93.75	0	1	3	7	7	6	0	5	1	5	5	2	2	1	3	40	22	23	19	50	80	75	75	100	75	75	100	100	100	100	100	100	100
280	male	26	2017-01-18 23:19:18	15.1333	50	60	91.6667	91.6667	75	75	100	87.5	87.5	100	100	87.5	7	3	2	6	4	2	0	3	0	0	3	2	2	1	4	37	37	25	19	50	60	75	75	100	100	75	75	100	75	100	100	100	100
281	female	54	2017-01-18 23:22:42	27.25	25	60	75	83.3333	87.5	75	100	62.5	100	100	100	75	8	0	4	6	1	2	0	2	1	2	3	1	4	2	3	32	27	20	10	25	60	50	50	.	75	75	75	75	75	100	100	100	100
282	male	56	2017-01-18 23:30:55	150.283	25	60	75	75	.	50	75	87.5	100	75	75	68.75	5	4	0	3	5	4	3	1	4	3	3	3	1	2	3	40	26	10	12	25	60	50	75	75	75	75	75	75	50	75	75	75	75
283	female	33	2017-01-18 23:36:06	17.8833	50	80	91.6667	91.6667	87.5	100	100	75	100	100	100	87.5	2	1	1	4	2	0	0	0	0	1	0	2	0	0	0	39	41	16	18	50	80	75	75	75	100	100	100	100	100	100	100	100	75
284	female	45	2017-01-18 23:41:40	15.3	50	60	75	83.3333	62.5	75	100	75	100	100	100	93.75	5	0	0	0	0	1	0	2	2	1	0	5	0	1	0	33	24	14	12	50	60	75	75	75	75	75	75	75	75	100	100	100	100
285	male	44	2017-01-19 00:39:41	9.93333	0	40	8.33333	66.6667	75	50	50	12.5	75	66.6667	62.5	25	17	8	5	12	7	4	7	12	2	12	1	4	6	12	4	26	43	36	36	0	40	0	0	0	0	25	100	50	50	50	50	75	50
286	male	28	2017-01-19 01:13:31	11	75	80	100	100	87.5	100	100	75	100	100	100	93.75	9	3	2	4	2	0	0	0	1	0	2	2	2	0	0	41	28	14	15	75	80	75	50	100	100	100	100	100	100	100	100	100	100
287	male	34	2017-01-19 01:35:32	6.8	25	80	100	100	62.5	75	100	75	50	75	100	87.5	29	3	3	5	0	4	0	2	4	3	4	4	4	4	2	30	30	10	12	25	80	50	100	100	100	100	100	100	75	100	100	100	100
288	female	34	2017-01-19 01:43:43	16.4333	50	60	75	75	.	75	100	75	75	83.3333	87.5	68.75	12	5	2	8	6	4	1	2	2	1	2	4	2	1	1	28	38	18	16	50	60	75	75	75	75	75	75	75	75	75	100	100	75
289	male	36	2017-01-19 02:12:56	21.0333	50	60	58.3333	66.6667	.	50	100	25	62.5	75	75	43.75	23	5	10	11	6	8	3	11	2	9	5	6	6	8	6	26	46	32	27	50	60	50	25	50	75	50	50	75	50	75	100	75	75
290	female	65	2017-01-19 02:36:36	24.9833	25	60	66.6667	83.3333	.	75	100	75	50	100	100	50	19	5	4	9	2	5	1	6	2	5	7	7	1	0	5	29	37	18	17	25	60	50	50	50	75	75	100	75	75	100	100	100	75
291	male	47	2017-01-19 02:58:18	17.9833	50	80	75	91.6667	87.5	75	75	62.5	100	100	87.5	93.75	15	1	3	5	4	5	1	2	2	3	5	1	2	5	5	28	34	15	14	50	80	75	50	75	75	75	100	75	75	75	75	100	100
292	male	32	2017-01-19 03:15:24	17.3333	50	60	100	100	87.5	100	100	62.5	100	100	100	93.75	6	2	0	2	1	3	0	2	1	3	1	2	0	1	2	31	41	12	11	50	60	75	75	100	100	100	100	100	100	100	100	100	100
293	male	32	2017-01-19 04:24:41	21.5167	50	60	75	91.6667	.	75	100	75	87.5	100	100	75	19	1	3	5	4	8	3	5	2	2	1	4	2	1	2	29	40	22	24	50	60	75	75	75	100	50	100	75	75	100	100	100	100
294	male	28	2017-01-19 07:40:45	6.96667	50	80	100	100	.	100	100	100	100	100	100	100	2	3	6	3	1	3	2	5	2	3	3	3	2	3	2	37	34	23	23	50	80	100	100	100	100	100	100	100	100	100	100	100	100
295	female	42	2017-01-19 08:45:05	16.8333	50	60	83.3333	58.3333	75	.	75	75	75	83.3333	75	56.25	12	1	0	6	2	0	0	1	1	0	1	6	0	0	0	34	37	15	12	50	60	25	75	100	75	75	50	50	.	75	75	75	75
296	female	34	2017-01-19 09:49:33	26.65	50	80	100	91.6667	.	75	100	100	100	100	100	93.75	2	1	1	5	3	2	0	4	1	3	4	4	1	3	2	34	25	14	13	50	80	75	100	100	100	100	75	100	75	100	100	100	100
297	female	40	2017-01-19 10:33:55	14.0167	50	60	66.6667	100	62.5	100	100	100	87.5	100	100	93.75	5	0	1	8	1	0	0	1	1	0	1	0	1	0	0	25	49	25	8	50	60	75	100	75	75	50	100	100	100	100	100	100	100
298	female	41	2017-01-19 10:42:51	15.45	50	80	100	100	87.5	100	100	87.5	100	100	100	100	2	0	1	4	3	2	0	2	2	4	2	3	0	2	0	32	30	17	13	50	80	100	75	100	100	100	100	100	100	100	100	100	100
299	female	37	2017-01-19 11:05:39	7.21667	50	80	100	100	62.5	100	100	87.5	100	100	100	93.75	4	0	0	2	0	1	0	2	1	0	0	1	0	0	0	36	18	15	12	50	80	75	75	100	100	100	100	100	100	100	100	100	100
300	female	67	2017-01-19 11:25:40	33.0333	50	60	50	91.6667	75	50	100	87.5	75	83.3333	87.5	62.5	4	0	1	3	2	1	0	0	0	2	3	1	0	1	1	36	34	9	8	50	60	75	75	50	50	50	100	75	50	75	100	100	100
301	female	40	2017-01-19 11:36:18	11.2333	50	60	75	50	100	100	100	75	100	100	100	87.5	26	1	1	5	0	2	0	6	0	5	0	1	1	0	0	34	43	13	10	50	60	50	50	75	75	75	50	50	100	100	100	100	50
302	female	31	2017-01-19 11:53:20	12.3667	75	60	50	50	.	50	100	100	75	66.6667	75	56.25	0	1	3	6	2	4	0	3	1	6	4	3	0	0	2	13	22	10	13	75	60	75	100	50	50	50	25	25	50	50	100	100	100
303	female	33	2017-01-19 12:04:13	10.7667	50	80	100	91.6667	87.5	75	100	62.5	100	100	100	81.25	8	3	3	4	7	2	2	3	3	1	2	1	3	1	2	39	21	14	13	50	80	25	50	100	100	100	100	75	75	100	100	100	100
304	female	23	2017-01-19 13:41:17	11.75	50	80	75	83.3333	87.5	.	100	75	100	100	87.5	93.75	17	5	2	10	4	7	6	10	2	6	2	4	4	3	3	39	29	27	23	50	80	75	75	75	75	75	75	75	.	75	100	100	100
305	female	48	2017-01-19 13:50:05	12.3167	75	80	75	66.6667	75	50	100	50	62.5	83.3333	62.5	62.5	4	4	2	9	5	0	0	5	1	2	1	1	0	0	0	36	19	17	10	75	80	75	50	75	75	75	75	50	50	50	100	75	75
306	female	35	2017-01-19 13:58:21	13.5667	25	80	75	75	75	75	100	62.5	100	100	75	93.75	10	2	4	7	6	3	2	0	4	0	2	0	3	0	0	31	45	21	8	25	80	75	50	75	75	75	75	75	75	75	100	75	75
307	male	41	2017-01-19 14:27:42	17.55	50	60	91.6667	83.3333	.	75	75	37.5	75	75	87.5	31.25	9	6	5	7	4	3	1	2	2	3	5	1	4	7	3	28	39	21	12	50	60	50	25	75	100	100	75	75	75	75	75	100	100
308	female	24	2017-01-19 14:49:23	14.0667	25	40	83.3333	75	62.5	50	100	62.5	75	91.6667	87.5	75	15	4	2	12	2	2	1	3	0	0	4	1	1	3	2	35	43	19	17	25	40	50	75	75	75	100	75	50	50	75	100	100	100
309	male	22	2017-01-19 14:50:28	4.81667	75	60	75	58.3333	87.5	75	75	75	62.5	58.3333	75	50	31	4	3	4	1	6	4	4	2	4	1	4	2	4	3	25	26	13	15	75	60	75	75	50	75	100	50	75	75	100	75	50	50
310	female	34	2017-01-19 14:58:42	9.6	25	80	91.6667	91.6667	.	75	100	75	87.5	100	87.5	81.25	4	8	1	11	5	8	2	7	3	4	3	7	2	0	2	26	34	28	24	25	80	50	75	100	75	100	75	100	75	75	100	100	100
311	female	38	2017-01-19 15:50:31	24.6333	25	80	75	83.3333	.	75	100	75	100	100	87.5	93.75	7	2	2	9	4	2	1	3	1	2	3	3	5	4	2	17	42	22	14	25	80	75	75	75	75	75	75	75	75	75	100	100	100
312	male	24	2017-01-19 16:03:53	13.05	25	60	50	66.6667	.	50	75	50	75	50	75	50	19	2	1	5	5	3	0	3	5	0	0	2	2	1	1	41	30	35	24	25	60	50	50	50	50	50	75	50	50	75	75	75	75
313	female	28	2017-01-19 16:54:04	17.9167	75	80	75	83.3333	75	75	100	100	100	100	100	100	10	6	5	9	8	4	4	9	5	5	8	2	3	3	7	41	40	31	23	75	80	100	100	75	75	75	75	75	75	100	100	100	100
314	female	45	2017-01-19 17:35:44	12.4833	50	60	75	83.3333	75	75	100	50	75	83.3333	100	75	14	3	4	10	8	4	0	3	3	2	2	2	1	2	2	36	31	19	15	50	60	50	25	75	75	75	75	75	75	100	100	100	100
315	female	37	2017-01-19 17:49:23	28.9833	25	40	66.6667	41.6667	75	50	100	62.5	87.5	91.6667	87.5	68.75	21	2	1	12	8	1	0	7	4	4	5	1	3	3	1	19	43	34	16	25	40	25	50	25	100	75	25	25	50	75	100	100	75
316	male	40	2017-01-19 17:56:36	13.4833	50	80	75	75	62.5	50	75	75	75	66.6667	75	62.5	4	4	4	7	3	3	3	2	3	4	3	4	4	5	3	30	40	17	16	50	80	50	75	75	75	75	75	75	50	75	75	75	75
317	male	26	2017-01-19 18:00:03	10.7333	25	60	41.6667	62.5	75	75	75	75	62.5	25	25	18.75	34	8	6	10	6	8	8	9	6	7	7	9	8	8	6	32	52	36	22	25	60	50	75	75	50	0	.	100	75	50	75	0	25
318	male	56	2017-01-19 18:16:40	9.51667	50	80	83.3333	100	.	100	100	75	100	100	100	100	10	0	2	8	0	0	1	0	0	0	1	1	0	0	0	23	21	12	13	50	80	100	50	100	75	75	100	100	100	100	100	100	100
319	male	44	2017-01-19 18:17:48	19.3	50	80	75	100	100	75	100	75	50	100	100	93.75	8	1	6	5	1	4	1	1	0	5	0	4	0	0	4	35	23	14	13	50	80	75	50	75	100	50	100	100	75	100	100	100	100
320	male	29	2017-01-19 18:32:35	93.3167	75	80	100	100	100	100	100	100	100	100	100	93.75	6	0	0	4	4	2	0	0	0	1	0	0	0	1	0	37	28	8	8	75	80	75	100	100	100	100	100	100	100	100	100	100	100
321	female	32	2017-01-19 20:19:40	19.8167	25	80	91.6667	83.3333	.	75	100	62.5	100	100	87.5	93.75	23	4	3	7	8	6	1	6	3	4	3	6	0	5	3	31	41	26	21	25	80	75	50	100	75	100	75	75	75	75	100	100	100
322	female	43	2017-01-19 22:23:21	18.1833	75	100	100	91.6667	100	100	100	100	100	100	100	100	5	0	3	3	3	2	0	3	1	3	5	2	3	1	0	45	22	17	17	75	100	100	100	100	100	100	100	100	100	100	100	100	75
323	female	39	2017-01-19 22:24:28	10.45	75	80	100	91.6667	87.5	100	100	100	100	100	100	100	0	1	0	2	1	0	0	2	0	0	0	0	0	0	0	38	21	11	8	75	80	100	100	100	100	100	75	100	100	100	100	100	100
324	female	27	2017-01-19 22:36:43	9.48333	50	40	75	66.6667	50	75	100	75	87.5	91.6667	100	87.5	6	1	4	8	5	2	0	3	3	3	3	4	1	1	3	32	27	25	24	50	40	75	75	75	75	75	50	75	75	100	100	100	75
325	male	38	2017-01-20 00:25:59	4.85	25	40	83.3333	75	75	75	75	75	100	83.3333	75	75	30	0	0	8	0	3	0	5	0	0	0	0	0	0	0	15	17	10	8	25	40	75	75	75	100	75	75	75	75	75	75	75	75
326	male	28	2017-01-20 00:52:12	22.6167	25	60	75	66.6667	75	75	75	75	100	91.6667	75	87.5	8	1	2	9	6	2	1	2	0	4	2	5	3	1	2	17	41	21	12	25	60	50	50	75	75	75	50	75	75	75	75	75	75
327	male	28	2017-01-20 01:54:47	8.78333	25	60	75	75	.	50	50	75	87.5	100	62.5	81.25	12	0	6	8	5	4	3	8	3	1	2	4	4	4	2	28	30	19	15	25	60	50	75	75	75	75	75	75	50	75	50	50	75
328	female	37	2017-01-20 02:36:40	27.2167	75	80	100	100	87.5	75	100	75	100	100	100	93.75	5	0	2	4	4	1	1	1	1	3	2	0	1	0	2	29	40	21	13	75	80	75	50	100	100	100	100	100	75	100	100	100	100
329	male	50	2017-01-20 06:06:32	28.2667	50	80	83.3333	83.3333	.	75	100	50	100	100	100	100	2	0	0	8	5	1	1	2	2	2	2	3	0	1	1	31	39	12	8	50	80	100	25	100	75	75	75	75	75	100	100	100	100
330	female	47	2017-01-20 07:35:30	17.6667	50	80	100	100	.	75	100	75	100	100	100	100	3	1	1	6	4	2	1	0	1	2	5	2	0	0	1	19	28	15	8	50	80	100	50	100	100	100	100	100	75	100	100	100	100
331	female	39	2017-01-20 08:20:51	12.7667	50	80	83.3333	75	.	50	75	62.5	50	50	87.5	68.75	14	3	7	4	6	4	4	6	5	6	5	5	5	5	5	30	30	15	14	50	80	75	75	75	75	100	100	50	50	75	75	100	75
332	female	48	2017-01-20 10:06:13	13.5167	75	60	50	83.3333	.	100	100	75	100	100	100	93.75	23	3	0	4	0	0	0	6	0	2	1	2	0	0	1	28	20	11	14	75	60	75	50	75	50	25	100	50	100	100	100	100	100
333	female	33	2017-01-20 13:39:11	11.75	25	60	75	75	62.5	75	75	62.5	75	100	75	75	11	3	2	5	3	3	0	2	1	2	2	3	0	2	4	33	32	14	14	25	60	50	50	75	75	75	75	75	75	75	75	75	75
334	male	25	2017-01-20 13:42:05	13.3333	50	80	75	83.3333	.	75	100	75	75	100	87.5	100	9	2	2	9	2	6	1	4	1	6	4	5	3	2	4	27	29	22	17	50	80	100	75	75	75	75	75	75	75	75	100	100	100
335	male	47	2017-01-20 13:43:28	20.8	100	100	100	100	100	100	100	100	100	100	100	87.5	2	0	3	6	3	0	1	2	0	4	3	2	2	8	1	39	29	13	10	100	100	100	100	100	100	100	100	100	100	100	100	100	100
337	male	56	2017-01-20 15:27:58	37.7833	25	60	25	66.6667	75	75	75	75	50	75	75	43.75	14	3	3	7	5	6	1	4	1	1	5	5	1	3	2	34	29	23	17	25	60	75	75	25	25	25	75	50	75	75	75	75	75
338	female	23	2017-01-20 15:43:54	21.2833	50	80	100	100	50	50	100	87.5	100	100	100	93.75	2	4	6	9	7	4	2	6	2	3	4	8	7	4	1	50	51	23	26	50	80	75	75	100	100	100	100	100	50	100	100	100	100
340	male	25	2017-01-20 16:36:04	11.6	25	60	75	75	75	75	75	37.5	75	83.3333	75	81.25	5	4	4	8	3	3	1	2	2	8	1	2	2	3	3	30	29	22	19	25	60	75	25	75	75	75	75	75	75	75	75	75	75
341	female	40	2017-01-20 21:03:32	12.4333	50	80	75	100	.	100	100	75	100	100	87.5	93.75	18	1	1	9	3	4	1	7	3	5	1	4	2	2	3	41	29	33	33	50	80	75	75	75	75	75	100	100	100	75	100	100	100
343	female	38	2017-01-20 09:15:25	25.5833	25	80	75	83.3333	87.5	75	100	87.5	100	100	87.5	100	4	4	5	7	4	2	1	5	2	5	3	2	0	3	2	36	41	19	16	25	80	100	75	75	75	75	75	75	75	75	100	100	100
344	female	53	2017-01-18 13:20:23	14.9167	50	80	75	100	.	75	100	87.5	100	100	87.5	93.75	3	2	0	7	4	4	0	7	0	3	3	3	1	0	0	28	36	14	10	50	80	100	75	75	75	75	100	100	75	75	100	100	100
[truncated: 115 more columns]

## Sheet: Raw n=344
ID	Gender	Age	Participation_date	Response_time_(min)	VFQ_General_Health	VFQ_General_Vision	VFQ_Near_Vision	VFQ_Distance_Vision	VFQ_Driving	VFQ_Peripheral_Vision	VFQ_Color_Vision	VFQ_Ocular_Pain	VFQ_Role_Limitations	VFQ_Dependency	VFQ_Social_Function	VFQ_Mental_Health	VDS	GSQ_Visual_Hyper	GSQ_Visual_Hypo	GSQ_Auditory_Hyper	GSQ_Auditory_Hypo	GSQ_Gustatory_Hyper	GSQ_Gustatory_Hypo	GSQ_Olfactory_Hyper	GSQ_Olfactory_Hypo	GSQ_Tactile_Hyper	GSQ_Tactile_Hypo	GSQ_Vestibular_Hyper	GSQ_Vestibular_Hypo	GSQ_Proprioceptive_Hyper	GSQ_Proprioceptive_Hypo	PANAS_Positive_Affect	PANAS_Negative_Affect	DPSS_Disgust_Propensity	DPSS_Disgust_Sensitivity	VFQ_01	VFQ_02	VFQ_03	VFQ_04	VFQ_05	VFQ_06	VFQ_07	VFQ_08	VFQ_09	VFQ_10	VFQ_11	VFQ_12	VFQ_13	VFQ_14
001	male	40	2017-01-18 08:40:58	5.11667	25	60	75	66.6667	.	75	50	62.5	25	33.3333	62.5	31.25	15	6	5	9	4	7	6	5	5	5	4	6	7	5	5	36	34	19	22	25	60	50	75	75	75	75	50	75	75	75	50	50	75
002	female	48	2017-01-18 08:41:35	10.9333	0	80	100	100	100	100	100	50	0	100	100	100	1	0	3	4	1	1	0	1	1	0	2	0	0	0	0	17	52	30	19	0	80	100	100	100	100	100	100	100	100	100	100	100	100
003	male	40	2017-01-18 08:43:02	11.9333	75	60	91.6667	100	100	75	100	87.5	100	100	87.5	87.5	5	0	1	3	2	2	0	1	3	9	3	1	0	2	1	41	18	13	9	75	60	50	75	100	75	100	100	100	75	75	100	100	100
004	male	45	2017-01-18 08:45:57	12.5833	0	40	100	41.6667	62.5	25	100	100	87.5	75	87.5	56.25	7	1	0	10	1	1	1	3	0	3	1	0	0	1	4	24	27	23	23	0	40	75	100	100	100	100	50	50	25	75	100	100	25
005	male	53	2017-01-18 08:46:31	15.8667	75	80	75	83.3333	87.5	75	100	87.5	75	100	100	93.75	3	1	2	6	2	2	1	3	3	2	1	1	2	1	0	44	37	16	12	75	80	75	75	75	75	75	75	75	75	100	100	100	100
006	male	40	2017-01-18 08:47:54	12.05	25	80	100	100	75	100	100	87.5	100	100	100	100	3	1	1	1	2	1	1	0	2	1	1	0	2	0	1	27	20	8	8	25	80	100	75	100	100	100	100	100	100	100	100	100	100
007	male	31	2017-01-18 08:48:28	11.8	75	80	100	91.6667	75	100	100	100	100	100	100	100	3	2	2	6	2	1	0	1	1	1	1	3	0	1	0	38	25	16	8	75	80	100	100	100	100	100	75	100	100	100	100	100	100
008	male	28	2017-01-18 08:48:44	6.73333	75	100	100	100	.	100	100	100	100	100	100	100	0	0	0	3	1	1	0	0	0	1	1	1	1	1	0	20	19	13	8	75	100	100	100	100	100	100	100	100	100	100	100	100	100
009	female	44	2017-01-18 08:50:17	18.9167	25	80	100	100	.	100	100	87.5	100	100	100	100	3	2	1	6	0	2	2	6	1	5	3	4	0	4	1	20	35	18	21	25	80	100	75	100	100	100	100	100	100	100	100	100	100
010	female	26	2017-01-18 08:51:35	15.5	25	60	91.6667	83.3333	75	75	100	62.5	100	75	100	68.75	9	0	2	9	8	7	1	0	4	2	6	5	2	2	1	14	47	13	9	25	60	50	25	75	100	100	100	50	75	100	100	100	100
011	female	30	2017-01-18 08:52:21	9.15	50	60	91.6667	83.3333	75	75	100	50	75	75	100	68.75	0	2	1	5	2	1	1	1	1	3	2	3	1	4	0	41	31	19	17	50	60	75	25	75	100	100	100	75	75	100	100	100	75
012	female	38	2017-01-18 08:54:38	4.56667	50	80	83.3333	100	87.5	100	100	100	100	100	87.5	100	12	0	0	0	0	1	0	0	1	0	0	2	0	0	0	15	27	13	14	50	80	100	100	75	100	75	100	100	100	75	100	100	100
013	male	54	2017-01-18 08:55:05	16.95	50	80	66.6667	83.3333	.	75	75	75	75	91.6667	75	81.25	4	3	4	11	5	5	1	6	4	4	2	6	1	1	6	30	25	17	15	50	80	75	75	75	75	50	100	75	75	75	75	75	75
014	female	47	2017-01-18 08:55:19	15.7	50	80	75	58.3333	.	50	100	75	87.5	75	75	68.75	14	4	4	11	5	5	2	3	4	7	5	4	3	7	4	45	45	21	14	50	80	50	50	75	75	75	0	75	50	75	100	75	100
015	male	35	2017-01-18 08:56:00	10.8	75	80	100	91.6667	75	100	100	100	100	100	100	93.75	4	0	1	7	5	3	0	6	1	2	2	3	0	0	0	29	25	18	11	75	80	75	100	100	100	100	100	75	100	100	100	100	100
016	male	51	2017-01-18 08:56:00	13.7667	75	80	75	83.3333	.	100	100	62.5	100	100	87.5	93.75	0	1	2	4	4	1	0	4	1	2	2	2	2	3	3	38	28	14	13	75	80	75	50	75	75	75	75	75	100	75	100	100	100
017	male	45	2017-01-18 08:56:50	25.05	25	60	66.6667	91.6667	.	75	100	75	75	91.6667	75	75	8	2	1	7	2	3	1	3	1	2	3	1	0	1	0	24	30	22	12	25	60	75	75	75	75	50	75	100	75	75	100	75	100
018	male	28	2017-01-18 08:56:53	18.1833	75	80	100	100	87.5	100	100	87.5	100	100	100	100	2	3	3	8	4	2	1	3	1	0	2	2	2	2	1	50	18	8	8	75	80	100	75	100	100	100	100	100	100	100	100	100	100
019	female	44	2017-01-18 08:57:47	17.05	75	60	75	66.6667	87.5	75	100	75	100	91.6667	100	81.25	4	2	1	6	2	2	0	2	1	5	2	2	1	2	3	27	18	14	9	75	60	75	75	75	75	75	75	50	75	100	100	100	75
020	male	27	2017-01-18 08:58:20	5.51667	75	80	91.6667	91.6667	75	75	100	100	100	100	87.5	93.75	40	0	1	2	2	2	1	2	2	0	0	1	0	0	1	10	10	10	9	75	80	75	100	100	75	100	75	100	75	100	100	75	100
021	female	24	2017-01-18 08:58:46	20.3333	0	60	75	75	62.5	75	100	25	100	91.6667	100	81.25	7	2	5	7	4	6	1	3	3	6	4	4	7	4	2	30	45	22	17	0	60	50	25	75	75	75	50	100	75	100	100	100	75
022	male	45	2017-01-18 08:58:50	15.4167	25	60	75	91.6667	75	75	75	62.5	62.5	83.3333	87.5	62.5	7	1	0	7	1	3	0	2	3	4	2	2	0	3	2	28	45	19	19	25	60	75	50	75	75	75	100	100	75	100	75	75	75
023	male	59	2017-01-18 08:59:33	22.3	50	60	75	75	87.5	75	75	75	75	83.3333	75	81.25	2	2	4	3	3	3	3	3	3	2	3	2	1	2	3	34	31	22	22	50	60	75	75	75	75	75	75	75	75	75	75	75	75
024	male	56	2017-01-18 08:59:59	27.5	25	60	25	75	.	100	100	87.5	100	100	100	100	8	1	2	9	3	3	1	3	3	4	6	3	0	5	2	35	30	17	17	25	60	100	75	.	25	25	50	75	100	100	100	100	100
025	male	41	2017-01-18 09:00:22	9.01667	25	80	100	100	100	100	100	75	100	100	100	100	2	0	0	4	0	0	0	0	0	0	1	0	0	0	0	38	30	20	10	25	80	100	50	100	100	100	100	100	100	100	100	100	100
026	male	35	2017-01-18 09:02:01	31.8833	75	80	100	100	87.5	100	100	87.5	100	100	100	100	4	0	0	5	5	1	0	1	1	0	2	1	0	0	0	31	14	12	15	75	80	100	75	100	100	100	100	100	100	100	100	100	100
027	male	45	2017-01-18 09:02:45	17.8167	25	60	83.3333	91.6667	75	75	100	62.5	100	100	100	93.75	6	1	0	2	1	2	1	1	1	0	1	1	0	0	1	24	39	15	11	25	60	75	50	75	100	75	100	75	75	100	100	100	100
028	female	47	2017-01-18 09:03:19	22.4667	25	80	58.3333	66.6667	.	100	100	62.5	50	100	100	81.25	22	5	2	11	3	4	4	9	1	4	6	5	1	4	5	27	39	22	20	25	80	75	50	75	50	50	75	25	100	100	100	100	100
029	male	42	2017-01-18 09:04:51	12.9333	75	80	66.6667	91.6667	62.5	75	100	62.5	62.5	100	87.5	75	7	3	2	10	5	5	1	9	2	5	6	5	4	3	6	29	39	25	25	75	80	50	75	75	75	50	100	75	75	75	100	100	100
030	male	56	2017-01-18 09:05:44	26.55	75	80	66.6667	91.6667	87.5	100	100	87.5	100	100	100	93.75	0	1	0	4	1	1	0	0	1	0	1	0	0	0	0	29	21	12	11	75	80	75	75	75	75	50	75	100	100	100	100	100	100
031	male	40	2017-01-18 09:06:00	7.68333	75	80	100	100	100	100	100	100	100	100	100	100	5	1	0	5	4	1	0	3	1	0	3	2	0	0	0	29	23	14	10	75	80	100	100	100	100	100	100	100	100	100	100	100	100
032	male	42	2017-01-18 09:06:13	16.2	50	40	100	91.6667	87.5	100	100	50	87.5	100	100	75	23	3	1	10	6	5	3	6	3	1	2	2	1	4	1	33	45	17	17	50	40	50	50	100	100	100	75	100	100	100	100	100	100
033	female	42	2017-01-18 09:06:45	14.2167	25	60	58.3333	75	87.5	75	100	75	75	75	87.5	43.75	6	2	5	7	2	4	2	6	1	7	5	3	1	1	0	20	27	31	25	25	60	50	75	50	50	75	75	75	75	100	100	75	75
034	female	39	2017-01-18 09:06:56	14.8167	50	80	100	91.6667	87.5	75	100	75	87.5	100	100	75	0	2	1	11	5	1	1	6	1	5	3	4	0	2	1	38	33	22	22	50	80	75	75	100	100	100	75	100	75	100	100	100	100
035	male	36	2017-01-18 09:07:04	13.0167	50	80	91.6667	83.3333	87.5	75	100	87.5	100	100	100	93.75	7	0	2	8	1	1	0	2	0	3	1	2	1	1	0	20	21	13	10	50	80	75	75	100	100	75	75	75	75	100	100	100	100
036	male	39	2017-01-18 09:07:04	22.6	25	60	83.3333	75	.	75	100	100	87.5	100	87.5	93.75	3	0	1	7	3	2	0	1	1	2	2	0	0	0	0	24	22	11	10	25	60	100	100	75	100	75	75	75	75	75	100	100	75
037	male	33	2017-01-18 09:07:26	26.7333	0	60	83.3333	83.3333	.	0	100	37.5	75	91.6667	87.5	75	18	2	0	10	6	1	1	1	1	5	5	5	2	3	2	26	40	22	21	0	60	50	25	75	100	75	75	75	0	75	100	100	100
038	female	32	2017-01-18 09:07:30	12.0167	75	80	100	100	.	100	100	100	100	100	100	100	2	0	0	1	0	0	0	0	1	0	0	0	0	0	0	36	12	8	11	75	80	100	100	100	100	100	100	100	100	100	100	100	100
039	female	25	2017-01-18 09:08:30	11.3667	50	80	75	83.3333	.	.	100	62.5	75	91.6667	100	81.25	11	2	1	4	3	2	0	3	2	1	1	5	1	0	1	32	23	18	13	50	80	75	50	75	75	75	75	75	.	100	100	100	100
040	female	28	2017-01-18 09:09:08	18.8167	50	80	50	41.6667	62.5	50	50	62.5	50	66.6667	50	62.5	5	5	2	7	7	6	3	3	2	1	3	4	4	3	4	26	33	21	19	50	80	75	75	50	50	50	50	50	50	50	50	50	25
041	male	28	2017-01-18 09:09:48	7.6	50	80	58.3333	50	62.5	75	50	62.5	75	50	37.5	56.25	4	3	4	2	2	1	2	2	1	1	6	5	2	3	3	28	32	21	22	50	80	75	75	50	50	75	50	50	75	50	50	25	50
042	male	45	2017-01-18 09:10:09	19.4167	50	60	41.6667	75	75	50	75	87.5	75	100	62.5	87.5	25	1	2	4	3	3	2	5	0	1	4	0	0	3	5	22	37	16	16	50	60	75	75	75	25	25	75	75	50	50	75	75	75
043	male	38	2017-01-18 09:10:14	18.2167	25	60	75	58.3333	50	75	100	50	75	75	100	75	7	4	3	8	3	4	2	5	1	1	3	5	3	2	1	39	51	23	15	25	60	75	25	75	75	75	25	50	75	100	100	100	100
044	female	37	2017-01-18 09:10:36	11.2	50	40	100	100	.	100	100	50	0	100	100	87.5	0	0	0	6	1	4	1	3	0	1	0	0	0	0	2	17	22	8	8	50	40	50	100	100	100	100	100	100	100	100	100	100	100
045	male	51	2017-01-18 09:11:19	9.11667	50	80	75	83.3333	.	75	100	87.5	100	100	100	93.75	0	2	5	2	4	2	0	3	1	2	0	5	3	2	1	43	32	9	8	50	80	75	75	75	75	75	75	75	75	100	100	100	100
046	male	43	2017-01-18 09:11:32	10.6333	50	80	100	100	87.5	100	100	100	100	100	100	100	1	1	2	5	4	3	1	5	2	4	2	2	4	4	3	30	29	20	12	50	80	100	100	100	100	100	100	100	100	100	100	100	100
047	male	63	2017-01-18 09:13:26	8.91667	50	60	75	83.3333	87.5	75	100	100	100	100	100	81.25	4	1	0	9	2	1	0	12	1	0	4	0	0	0	1	33	34	23	11	50	60	75	100	75	75	75	75	75	75	100	100	100	100
048	male	46	2017-01-18 09:15:38	20.8	75	80	100	100	100	100	100	87.5	100	100	100	100	1	0	1	4	2	1	1	1	1	2	1	3	0	1	0	34	25	18	9	75	80	100	75	100	100	100	100	100	100	100	100	100	100
049	female	51	2017-01-18 09:17:14	10.8167	25	60	75	100	.	100	100	87.5	87.5	100	100	87.5	6	1	1	8	2	3	0	2	2	0	3	1	0	0	0	28	41	25	28	25	60	50	75	100	75	50	100	100	100	100	100	100	100
050	female	42	2017-01-18 09:17:33	20.95	50	60	100	83.3333	75	75	100	87.5	100	100	100	87.5	4	0	0	9	5	1	0	0	1	2	2	4	0	1	0	28	47	16	14	50	60	75	75	100	100	100	75	75	75	100	100	100	100
051	male	30	2017-01-18 09:17:35	8.9	25	80	66.6667	75	.	75	75	75	75	91.6667	75	75	13	5	7	11	9	7	3	10	2	4	6	6	6	7	10	30	57	40	39	25	80	75	75	75	50	75	75	75	75	75	75	75	75
052	female	31	2017-01-18 09:18:14	28.3333	50	80	100	83.3333	.	100	100	75	100	100	100	87.5	3	2	0	10	6	2	0	1	1	2	3	3	0	1	2	28	31	18	12	50	80	75	75	100	100	100	75	75	100	100	100	100	100
053	female	38	2017-01-18 09:18:22	15.8167	50	80	75	83.3333	100	75	100	75	75	100	100	81.25	2	0	0	7	2	3	0	4	2	2	2	3	0	1	2	30	34	19	14	50	80	75	75	75	75	75	75	75	75	100	100	100	100
054	male	38	2017-01-18 09:18:23	13.8667	25	60	75	58.3333	.	50	75	37.5	50	66.6667	75	50	23	4	3	9	5	6	3	5	2	6	5	5	2	3	3	28	31	23	17	25	60	75	25	75	75	75	50	50	50	75	75	75	75
055	male	43	2017-01-18 09:19:41	7.93333	25	60	66.6667	75	75	50	100	62.5	75	75	75	81.25	19	3	1	11	4	4	2	6	1	3	2	4	1	0	1	31	33	28	22	25	60	75	50	75	75	50	75	75	50	75	100	75	75
056	male	36	2017-01-18 09:20:16	10.95	50	60	83.3333	75	.	75	100	50	62.5	91.6667	75	87.5	8	1	3	9	6	4	1	6	1	4	3	3	2	3	3	38	38	17	21	50	60	75	50	75	100	75	50	100	75	75	100	75	75
057	female	41	2017-01-18 09:21:05	20.6	25	80	58.3333	83.3333	37.5	50	100	50	50	91.6667	100	62.5	32	8	1	10	8	3	2	10	1	5	4	6	2	3	5	26	57	34	38	25	80	50	50	50	75	50	75	75	50	100	100	100	100
058	female	38	2017-01-18 09:22:00	16.1	25	60	75	58.3333	.	75	100	75	75	83.3333	75	75	19	4	2	6	4	4	4	4	5	3	4	3	2	3	3	30	42	17	15	25	60	75	75	75	75	75	50	50	75	75	100	75	75
059	male	57	2017-01-18 09:23:10	29.6833	50	80	75	91.6667	87.5	100	100	100	100	100	100	93.75	5	1	1	7	4	2	0	0	2	3	2	0	3	0	1	34	18	12	13	50	80	75	100	75	75	75	100	75	100	100	100	100	100
060	male	34	2017-01-18 09:23:57	15.8	50	60	91.6667	91.6667	87.5	75	100	75	100	100	100	87.5	5	0	1	6	4	3	0	2	2	1	2	2	2	1	3	26	45	23	16	50	60	50	50	100	100	75	75	100	75	100	100	100	100
061	female	29	2017-01-18 09:23:59	15.15	25	40	75	83.3333	.	75	100	62.5	75	83.3333	100	75	11	2	0	3	1	1	3	1	2	2	2	3	0	1	0	21	36	14	9	25	40	50	50	.	75	75	75	100	75	100	100	100	75
062	female	40	2017-01-18 09:24:52	15.6	50	20	50	50	62.5	50	100	87.5	75	91.6667	62.5	62.5	8	2	3	4	3	3	2	1	2	6	3	4	2	1	3	27	29	15	13	50	20	50	75	50	50	50	25	50	50	50	100	75	75
063	female	37	2017-01-18 09:25:23	13.3167	50	80	100	100	87.5	.	100	100	100	100	100	100	4	2	2	5	3	2	1	6	1	3	2	1	2	1	1	24	23	18	14	50	80	100	100	100	100	100	100	100	.	100	100	100	100
064	male	54	2017-01-18 09:26:29	37.95	50	80	75	83.3333	87.5	75	100	100	100	100	100	87.5	7	1	2	6	2	3	2	3	3	0	4	4	1	2	0	38	17	17	12	50	80	75	100	75	75	75	75	75	75	100	100	100	100
065	female	30	2017-01-18 09:26:50	24.9333	25	60	83.3333	91.6667	.	100	75	75	100	83.3333	100	81.25	12	2	7	3	7	4	1	0	0	2	0	3	6	4	3	25	19	20	15	25	60	50	50	75	100	75	100	75	100	100	75	100	100
066	male	28	2017-01-18 09:26:55	7.55	25	80	100	100	87.5	100	100	100	100	100	100	87.5	0	0	0	2	5	1	0	0	2	1	2	0	2	0	0	24	42	22	17	25	80	50	100	100	100	100	100	100	100	100	100	100	100
067	female	45	2017-01-18 09:27:23	16.7667	75	80	83.3333	91.6667	100	100	100	87.5	100	100	100	100	2	0	0	4	0	1	0	0	3	0	0	1	0	0	1	34	26	9	9	75	80	100	75	75	75	100	100	75	100	100	100	100	100
068	male	37	2017-01-18 09:27:29	27.3667	50	60	91.6667	87.5	.	75	100	50	75	100	75	87.5	21	5	4	10	6	4	3	1	2	0	2	5	2	1	2	24	36	24	27	50	60	75	50	100	100	75	.	75	75	75	100	75	100
069	male	40	2017-01-18 09:27:49	11.6167	25	60	75	75	.	50	75	75	75	75	75	62.5	20	2	0	7	3	1	0	2	1	0	1	1	1	0	1	32	39	19	18	25	60	50	75	75	75	75	75	75	50	75	75	75	75
070	female	42	2017-01-18 09:27:54	15.0667	75	80	91.6667	91.6667	.	75	100	87.5	100	100	100	100	2	0	1	8	1	5	0	1	8	2	2	0	0	0	2	18	10	16	9	75	80	100	75	100	100	75	75	100	75	100	100	100	100
071	female	50	2017-01-18 09:30:20	19.3	50	60	75	83.3333	75	75	100	87.5	100	100	100	81.25	4	2	2	6	2	1	1	2	1	0	4	2	2	1	0	22	28	18	18	50	60	25	75	75	100	50	75	75	75	100	100	100	100
072	female	52	2017-01-18 09:30:46	21.45	75	80	50	75	37.5	50	75	50	50	75	87.5	56.25	17	2	5	8	5	6	0	6	2	3	2	3	1	3	7	35	26	25	14	75	80	75	50	50	75	25	75	50	50	75	75	100	100
073	female	49	2017-01-18 09:30:59	13.05	50	80	75	100	100	75	100	87.5	100	100	100	93.75	7	1	0	10	4	2	3	7	2	6	2	2	1	0	1	35	32	28	21	50	80	75	75	75	75	75	100	100	75	100	100	100	100
074	female	43	2017-01-18 09:33:06	18.1833	75	60	75	83.3333	87.5	75	100	100	100	100	100	93.75	5	2	2	8	6	2	1	4	1	2	2	5	3	2	3	41	32	21	12	75	60	75	100	75	75	75	75	75	75	100	100	100	100
075	male	31	2017-01-18 09:33:33	13.95	25	40	66.6667	83.3333	62.5	50	75	50	50	66.6667	62.5	56.25	12	5	3	10	3	4	2	7	4	6	5	2	2	6	4	26	51	33	29	25	40	50	50	75	75	50	75	75	50	50	75	75	100
076	male	41	2017-01-18 09:33:48	16.75	50	80	83.3333	75	87.5	75	75	75	75	83.3333	87.5	68.75	12	3	4	7	5	5	2	6	2	6	3	4	3	2	2	29	37	19	22	50	80	75	75	75	75	100	75	75	75	75	75	100	75
077	female	40	2017-01-18 09:35:22	15.3167	25	40	75	83.3333	.	75	100	75	50	83.3333	87.5	62.5	3	1	2	6	4	1	1	1	1	3	4	4	1	1	1	19	28	19	19	25	40	0	75	75	75	75	75	75	75	75	100	100	100
078	male	44	2017-01-18 09:35:24	10.8667	25	80	100	100	.	75	100	87.5	100	100	100	93.75	7	2	2	6	3	3	1	2	0	0	3	0	1	3	2	19	40	16	11	25	80	75	75	100	100	100	100	100	75	100	100	100	100
079	female	43	2017-01-18 09:35:26	26.55	50	60	66.6667	66.6667	.	75	75	50	75	91.6667	75	75	18	3	5	6	7	4	5	9	1	6	3	7	3	4	4	34	28	21	21	50	60	75	50	75	75	50	75	50	75	75	75	75	75
080	male	64	2017-01-18 09:38:45	34.5333	75	80	91.6667	100	87.5	100	100	87.5	87.5	100	100	87.5	8	1	3	12	6	7	2	6	2	1	1	2	3	3	2	39	17	23	23	75	80	75	75	100	100	75	100	100	100	100	100	100	100
081	female	28	2017-01-18 09:39:00	11.95	25	60	100	91.6667	62.5	75	100	62.5	75	100	100	81.25	17	4	1	10	3	4	1	7	3	2	1	5	2	0	1	33	36	23	13	25	60	50	50	100	100	100	100	75	75	100	100	100	100
082	male	45	2017-01-18 09:39:35	4.35	75	80	75	75	100	75	75	75	75	100	75	93.75	37	7	6	8	8	6	6	7	7	7	8	7	7	6	6	30	31	22	20	75	80	75	75	75	75	75	75	75	75	75	75	75	75
083	female	26	2017-01-18 09:39:56	13.4667	75	80	100	100	.	100	100	100	100	100	100	100	7	2	5	7	6	4	3	6	1	0	4	5	0	1	2	30	28	21	19	75	80	100	100	100	100	100	100	100	100	100	100	100	100
084	male	40	2017-01-18 09:40:47	14.7833	25	60	66.6667	83.3333	75	50	75	62.5	75	100	75	87.5	11	3	2	8	7	4	4	2	1	1	5	3	5	5	5	30	29	16	15	25	60	75	50	75	50	75	100	75	50	75	75	75	75
085	female	45	2017-01-18 09:44:22	17.4333	25	60	75	75	.	75	75	75	75	91.6667	75	62.5	7	2	4	11	2	5	1	10	1	8	5	3	1	0	3	22	39	22	15	25	60	75	75	75	75	75	75	75	75	75	75	75	75
086	female	41	2017-01-18 09:48:44	13.5333	50	60	100	83.3333	.	50	100	75	100	100	100	87.5	4	2	4	9	2	5	0	4	4	2	1	4	0	1	1	40	26	15	10	50	60	50	50	100	100	100	75	75	50	100	100	100	100
087	male	28	2017-01-18 09:48:45	15.8	25	40	75	91.6667	100	75	100	50	100	91.6667	87.5	81.25	6	3	6	8	9	8	3	3	1	3	6	5	5	4	3	37	47	28	28	25	40	50	50	75	75	75	100	75	75	75	100	100	100
088	female	52	2017-01-18 09:49:22	8.88333	50	60	58.3333	41.6667	.	50	75	50	50	50	50	31.25	20	3	1	9	5	2	2	10	1	3	1	7	1	3	3	35	32	30	26	50	60	75	50	75	50	50	25	25	50	50	75	50	75
089	male	54	2017-01-18 09:49:33	11.05	25	40	41.6667	83.3333	87.5	75	100	75	62.5	100	100	87.5	4	1	5	10	5	6	1	6	2	0	3	3	4	4	4	27	23	22	16	25	40	75	50	50	50	25	100	50	75	100	100	100	100
090	female	41	2017-01-18 09:50:13	8.9	75	80	75	75	75	100	75	100	100	100	75	87.5	2	0	2	5	2	1	0	3	1	2	4	1	0	0	1	39	17	12	9	75	80	50	100	75	75	75	75	75	100	75	75	75	75
091	male	39	2017-01-18 09:50:26	6.5	25	60	50	58.3333	75	50	50	37.5	50	58.3333	62.5	37.5	27	6	3	3	7	3	6	4	4	5	5	5	5	5	4	34	31	20	22	25	60	50	50	75	50	25	50	50	50	75	50	50	75
092	male	56	2017-01-18 09:51:49	16.5	50	40	75	83.3333	.	50	100	87.5	75	100	100	56.25	4	0	0	6	1	2	1	1	1	4	3	4	0	0	0	27	30	11	9	50	40	25	75	75	75	75	100	50	50	100	100	100	100
093	female	36	2017-01-18 09:52:42	11.25	25	40	75	100	75	75	100	87.5	87.5	91.6667	87.5	87.5	6	1	0	3	2	1	0	2	0	0	0	0	0	0	0	20	44	14	16	25	40	50	75	75	75	75	100	100	75	75	100	100	100
094	male	45	2017-01-18 09:53:20	19.85	25	80	100	100	87.5	75	100	87.5	100	100	100	93.75	1	0	0	9	1	1	0	6	2	2	2	4	0	1	4	20	35	25	19	25	80	75	75	100	100	100	100	100	75	100	100	100	100
095	male	31	2017-01-18 09:54:03	17.95	50	100	100	100	100	100	100	62.5	75	100	100	100	4	4	3	3	5	3	1	4	0	2	0	1	2	0	1	41	30	10	8	50	100	100	75	100	100	100	100	100	100	100	100	100	100
096	male	33	2017-01-18 09:56:02	16.9333	50	60	66.6667	91.6667	87.5	.	100	62.5	87.5	91.6667	100	93.75	5	3	1	5	3	3	3	2	1	0	2	1	1	0	2	38	36	18	11	50	60	75	50	75	50	75	75	100	.	100	100	100	100
097	male	32	2017-01-18 09:56:32	12.3167	50	80	75	100	100	75	100	75	100	100	87.5	93.75	23	1	3	4	4	5	2	2	5	3	2	1	0	5	2	22	33	19	12	50	80	75	75	75	75	75	100	100	75	75	100	100	100
098	male	34	2017-01-18 09:57:19	4.41667	25	40	75	75	62.5	50	75	62.5	50	58.3333	75	50	19	3	3	4	3	3	3	5	3	2	2	3	3	3	3	33	40	22	25	25	40	50	75	75	75	75	75	75	50	75	75	75	75
099	female	29	2017-01-18 09:57:55	14.8667	50	80	100	91.6667	.	75	100	75	100	100	100	93.75	7	1	5	8	4	1	0	5	2	5	1	3	1	0	1	32	36	19	13	50	80	75	75	100	100	100	75	100	75	100	100	100	100
100	female	46	2017-01-18 09:59:06	27.9833	50	60	75	83.3333	87.5	75	100	50	100	100	100	93.75	7	3	5	7	4	3	0	3	1	1	3	2	4	1	1	31	18	15	12	50	60	75	50	75	75	75	75	75	75	100	100	100	100
101	male	48	2017-01-18 09:59:59	40.25	25	60	75	75	100	50	100	75	100	100	87.5	87.5	4	2	1	7	3	3	2	4	2	1	2	4	3	1	1	37	41	27	30	25	60	75	75	75	75	75	75	75	50	75	100	100	75
102	male	44	2017-01-18 10:00:21	13.2667	50	60	83.3333	58.3333	.	50	75	37.5	50	33.3333	75	37.5	11	1	3	7	3	3	1	8	2	3	3	1	1	2	1	31	39	28	23	50	60	50	25	75	100	75	50	75	50	75	75	75	50
103	male	39	2017-01-18 10:03:05	30.3333	75	80	100	91.6667	100	100	100	100	100	100	100	100	6	2	0	5	2	3	1	2	2	0	2	2	0	0	1	33	32	22	9	75	80	100	100	100	100	100	75	100	100	100	100	100	100
104	male	42	2017-01-18 10:03:45	15.7667	50	80	75	66.6667	.	75	100	50	62.5	100	87.5	81.25	11	1	2	4	2	2	1	2	2	4	2	1	0	0	2	29	34	21	25	50	80	75	50	75	75	75	75	75	75	75	100	100	50
105	female	36	2017-01-18 10:03:58	14.6167	100	100	100	100	100	100	100	100	100	100	100	100	0	0	0	4	3	0	0	0	1	0	0	0	0	0	0	36	41	23	14	100	100	100	100	100	100	100	100	100	100	100	100	100	100
106	female	30	2017-01-18 10:04:30	13.5167	0	60	58.3333	75	.	25	100	50	62.5	50	75	56.25	57	12	12	12	11	11	7	11	4	8	8	9	11	10	6	31	37	32	20	0	60	75	50	50	75	50	100	25	25	50	100	100	100
107	female	23	2017-01-18 10:04:39	13.2333	50	60	100	100	87.5	75	100	87.5	100	100	100	100	2	0	2	7	3	0	0	0	3	1	0	3	0	0	0	29	21	12	29	50	60	100	75	100	100	100	100	100	75	100	100	100	100
108	male	36	2017-01-18 10:06:25	20.0833	25	40	75	75	87.5	75	75	62.5	100	91.6667	75	87.5	15	3	4	10	5	2	1	5	1	1	1	4	6	6	3	26	26	23	24	25	40	50	50	75	75	75	75	75	75	75	75	75	75
109	female	39	2017-01-18 10:06:49	16.9667	50	60	75	83.3333	.	100	100	50	75	100	100	87.5	2	2	0	5	4	2	0	3	2	2	2	0	1	2	2	30	36	18	10	50	60	75	50	75	75	75	75	100	100	100	100	100	75
110	male	33	2017-01-18 10:07:10	14.3167	50	60	58.3333	75	62.5	75	75	62.5	50	58.3333	75	37.5	25	3	4	10	5	5	4	4	1	3	3	3	6	1	2	44	28	19	14	50	60	75	75	50	50	75	100	50	75	75	75	75	75
111	female	47	2017-01-18 10:07:58	16.3833	50	60	75	83.3333	.	75	100	87.5	50	100	100	87.5	8	4	3	10	5	7	2	12	1	6	5	2	1	4	7	19	57	33	18	50	60	50	75	75	75	75	75	75	75	100	100	100	100
112	male	47	2017-01-18 10:09:21	16.9333	50	60	75	91.6667	.	75	100	75	100	100	100	87.5	10	5	1	12	5	5	0	7	1	2	4	2	1	1	1	28	29	19	11	50	60	50	75	75	75	75	100	100	75	100	100	100	75
113	male	40	2017-01-18 10:11:16	12.8333	25	80	100	100	.	100	100	75	100	100	100	100	0	0	0	8	4	5	0	8	1	1	4	3	0	0	0	25	37	22	8	25	80	100	75	100	100	100	100	100	100	100	100	100	100
114	female	34	2017-01-18 10:11:18	23.2667	75	80	100	100	.	100	100	75	100	100	100	100	6	4	4	9	4	2	3	6	2	3	2	2	3	4	0	30	33	29	15	75	80	100	50	100	100	100	100	100	100	100	100	100	100
115	female	41	2017-01-18 10:11:58	11.85	50	80	100	100	.	100	100	87.5	100	100	100	100	2	0	1	6	1	1	0	2	2	3	1	2	0	1	0	28	23	22	17	50	80	100	75	100	100	100	100	100	100	100	100	100	100
116	male	30	2017-01-18 10:12:09	11.8333	75	20	100	75	.	75	75	100	100	91.6667	87.5	81.25	3	1	2	5	4	3	3	3	0	0	2	2	0	1	3	24	26	18	9	75	20	25	100	100	100	100	50	100	75	75	75	100	75
117	male	33	2017-01-18 10:12:29	19.7167	25	80	100	91.6667	.	75	100	50	75	100	100	81.25	12	4	1	7	5	4	1	4	2	2	4	2	3	1	4	28	32	21	23	25	80	75	50	100	100	100	75	100	75	100	100	100	100
118	female	50	2017-01-18 10:13:13	5.41667	50	80	25	25	75	75	50	62.5	37.5	41.6667	50	62.5	37	5	3	8	5	7	6	8	7	4	8	5	6	6	5	27	22	20	23	50	80	75	75	50	0	25	50	0	75	25	50	75	25
119	male	31	2017-01-18 10:13:27	7.95	25	80	100	100	.	75	100	100	100	100	100	93.75	0	0	0	5	2	0	0	1	1	0	0	0	0	0	0	32	38	26	20	25	80	75	100	100	100	100	100	100	75	100	100	100	100
120	male	52	2017-01-18 10:14:16	23.1	25	40	66.6667	75	75	75	75	62.5	75	91.6667	75	68.75	4	1	2	6	3	2	2	2	2	2	4	5	1	1	2	31	32	18	17	25	40	50	50	75	75	50	75	75	75	75	75	75	75
121	female	55	2017-01-18 10:15:55	18.2167	25	80	66.6667	83.3333	.	75	100	100	100	100	87.5	100	7	2	1	4	4	1	1	5	1	3	1	3	0	2	2	36	22	17	18	25	80	100	100	75	75	50	75	75	75	75	100	100	100
122	female	42	2017-01-18 10:16:06	13	50	60	75	66.6667	.	75	100	75	87.5	100	100	87.5	2	0	0	11	3	5	0	2	1	2	1	6	1	0	0	47	37	25	12	50	60	50	75	75	75	75	50	50	75	100	100	100	100
123	female	31	2017-01-18 10:19:44	16.95	75	100	62.5	91.6667	62.5	75	100	62.5	87.5	91.6667	100	81.25	13	5	3	8	4	5	1	6	2	2	5	4	5	1	5	25	28	21	17	75	100	75	50	.	50	75	100	75	75	100	100	100	100
124	female	40	2017-01-18 10:19:56	12.7333	50	80	100	100	.	100	100	87.5	100	100	100	100	5	1	3	9	4	2	3	6	1	3	3	2	2	1	3	31	30	20	24	50	80	100	100	100	100	100	100	100	100	100	100	100	100
125	female	46	2017-01-18 10:21:24	42.45	50	80	66.6667	75	62.5	75	75	50	75	75	75	75	22	4	7	10	6	8	3	6	5	4	4	6	6	4	5	30	38	25	27	50	80	75	50	75	75	50	75	75	75	75	75	75	75
126	female	47	2017-01-18 10:21:50	15.05	50	60	91.6667	83.3333	100	75	100	75	75	91.6667	100	81.25	10	4	5	5	4	3	0	5	3	4	4	4	1	3	3	25	28	18	14	50	60	75	75	100	100	75	75	75	75	100	100	100	100
127	female	46	2017-01-18 10:21:55	11.0667	75	80	100	100	87.5	100	100	100	100	100	100	100	0	2	3	11	4	3	0	3	1	0	0	6	0	1	0	36	15	22	16	75	80	100	100	100	100	100	100	100	100	100	100	100	100
128	female	41	2017-01-18 10:21:55	20.1833	50	80	75	100	87.5	100	100	100	100	100	100	93.75	5	1	2	8	0	1	0	5	4	2	1	0	0	0	0	40	27	17	9	50	80	75	100	75	50	100	100	100	100	100	100	100	100
129	female	50	2017-01-18 10:23:22	11.05	25	60	62.5	75	.	50	75	62.5	50	66.6667	75	62.5	13	4	2	7	1	3	1	9	2	4	3	5	2	2	2	28	25	17	17	25	60	50	75	.	75	50	75	75	50	75	75	75	75
130	male	62	2017-01-18 10:24:01	17.5167	50	60	83.3333	83.3333	87.5	75	100	87.5	100	100	87.5	93.75	2	0	3	9	2	3	0	5	1	2	4	5	4	2	3	38	40	18	9	50	60	75	75	75	100	75	75	75	75	75	100	100	100
131	female	61	2017-01-18 10:30:07	15.4833	50	60	75	83.3333	75	75	100	75	75	100	100	93.75	20	4	1	10	3	3	1	5	1	1	2	6	0	2	5	38	31	14	13	50	60	75	75	100	75	50	75	75	75	100	100	100	100
132	male	33	2017-01-18 10:33:29	17.95	75	80	100	100	.	100	100	62.5	100	100	100	68.75	5	0	2	5	1	0	0	1	1	3	4	0	1	0	1	38	32	16	10	75	80	75	50	100	100	100	100	100	100	100	100	100	100
133	male	42	2017-01-18 10:34:04	16.1167	25	80	75	66.6667	62.5	75	100	50	100	66.6667	87.5	68.75	11	3	3	10	5	4	3	5	6	7	4	4	6	3	5	28	56	28	25	25	80	75	50	75	75	75	100	25	75	75	100	100	75
134	female	58	2017-01-18 10:36:08	11.0667	50	80	100	91.6667	.	100	100	100	100	100	87.5	93.75	4	2	2	4	2	2	1	2	1	1	2	2	1	3	2	27	26	14	13	50	80	75	100	100	100	100	100	75	100	75	100	100	100
135	male	29	2017-01-18 10:39:36	10.85	75	80	100	100	.	75	100	87.5	100	100	100	100	1	0	1	8	2	4	0	2	3	2	1	1	0	0	0	31	22	19	14	75	80	100	75	100	100	100	100	100	75	100	100	100	100
136	female	29	2017-01-18 10:40:00	13.4333	25	40	58.3333	50	.	75	100	37.5	50	58.3333	87.5	43.75	36	10	6	10	8	9	2	12	4	7	5	8	8	5	8	28	43	28	22	25	40	50	25	50	75	50	25	75	75	100	100	75	50
137	female	58	2017-01-18 10:42:46	15.15	25	60	25	83.3333	.	75	75	50	75	75	75	62.5	15	4	3	10	4	3	1	6	1	8	3	6	4	4	2	24	33	24	24	25	60	75	50	0	50	25	75	75	75	75	75	75	100
138	male	73	2017-01-18 10:46:12	30.1167	75	80	91.6667	91.6667	87.5	50	100	87.5	100	100	87.5	93.75	2	0	1	4	1	2	0	0	1	0	2	1	1	0	0	41	20	11	8	75	80	75	75	100	75	100	75	100	50	75	100	100	100
139	female	41	2017-01-18 10:46:25	42.0333	50	40	75	58.3333	.	50	75	75	50	66.6667	75	56.25	6	3	2	7	5	2	0	2	1	3	0	3	3	4	2	27	32	24	19	50	40	50	100	75	75	75	50	50	50	75	75	75	75
140	male	40	2017-01-18 10:46:58	50.9	25	60	91.6667	83.3333	.	75	100	75	100	100	100	87.5	19	4	1	9	3	2	1	3	4	3	2	2	0	1	3	25	40	24	25	25	60	50	50	100	100	75	75	75	75	100	100	100	100
141	male	57	2017-01-18 10:47:07	18.2333	50	60	83.3333	75	75	75	100	75	75	91.6667	75	62.5	13	2	4	6	2	5	4	5	2	3	5	4	2	2	3	28	28	19	17	50	60	75	75	100	75	75	75	75	75	75	100	75	75
142	female	23	2017-01-18 10:47:24	5.6	50	40	100	100	.	.	100	87.5	100	100	100	93.75	0	7	4	7	11	4	0	4	0	4	3	0	0	0	0	37	29	40	40	50	40	75	75	100	100	100	100	100	.	100	100	100	100
143	female	43	2017-01-18 10:48:36	19.2667	50	60	75	83.3333	87.5	50	100	75	87.5	100	100	87.5	7	1	2	8	2	2	0	2	1	2	3	1	0	2	1	37	30	17	17	50	60	75	75	75	75	75	100	75	50	100	100	100	75
144	female	55	2017-01-18 10:49:57	14	25	60	66.6667	83.3333	62.5	75	100	75	87.5	100	100	87.5	8	2	0	3	2	2	1	5	2	4	3	4	1	1	0	26	45	21	12	25	60	50	75	75	75	50	75	75	75	100	100	100	100
145	male	50	2017-01-18 10:51:38	58.8	75	80	91.6667	100	100	100	100	100	100	100	100	100	0	0	2	5	1	2	0	2	2	1	1	1	1	1	0	21	14	13	11	75	80	100	100	100	100	75	100	100	100	100	100	100	100
146	male	47	2017-01-18 10:54:52	35.5833	50	60	75	66.6667	75	50	100	50	75	100	87.5	68.75	20	4	4	6	4	6	3	3	4	3	3	3	3	3	4	30	37	23	18	50	60	50	50	75	75	75	75	50	50	75	100	100	75
147	female	44	2017-01-18 10:56:26	27.5	50	80	100	83.3333	.	75	100	50	100	100	100	100	10	2	0	5	4	1	0	5	2	1	1	0	0	0	2	28	33	20	10	50	80	100	50	100	100	100	75	75	75	100	100	100	100
148	male	50	2017-01-18 10:56:48	9.65	75	60	66.6667	75	.	50	75	75	75	83.3333	75	81.25	6	2	4	5	3	3	4	2	3	4	3	5	3	3	2	33	30	19	24	75	60	75	75	75	75	50	75	75	50	75	75	75	75
149	male	33	2017-01-18 10:57:53	20.5	50	80	100	100	100	100	100	100	100	100	100	100	0	0	2	6	4	6	1	1	1	0	4	1	0	0	0	31	27	19	18	50	80	100	100	100	100	100	100	100	100	100	100	100	100
150	female	37	2017-01-18 10:58:02	17.95	50	80	100	100	75	100	100	75	87.5	100	100	87.5	13	2	1	8	4	5	1	3	3	2	3	3	2	3	3	32	38	21	14	50	80	75	75	100	100	100	100	100	100	100	100	100	100
151	male	66	2017-01-18 11:00:53	27.35	75	80	66.6667	83.3333	87.5	75	75	75	87.5	100	87.5	87.5	17	2	2	6	6	1	2	3	1	4	2	6	5	3	4	32	26	21	23	75	80	50	75	75	75	50	75	75	75	75	75	100	100
152	male	41	2017-01-18 11:02:41	16.9833	25	60	91.6667	83.3333	.	.	100	100	87.5	91.6667	87.5	81.25	5	2	4	7	5	4	5	4	3	1	3	3	3	5	5	31	36	15	14	25	60	50	100	100	75	100	75	100	.	75	100	100	75
153	male	47	2017-01-18 11:02:45	27.5167	50	80	50	66.6667	87.5	50	100	50	62.5	58.3333	75	50	8	4	2	10	3	3	3	7	2	4	3	3	0	1	2	28	18	25	17	50	80	100	50	.	50	50	75	75	50	75	100	75	50
154	male	28	2017-01-18 11:06:39	35.2	75	80	100	100	100	100	100	87.5	100	100	100	93.75	3	2	0	7	2	3	3	6	3	5	1	0	3	1	5	30	37	8	8	75	80	75	75	.	100	100	100	100	100	100	100	100	100
155	male	35	2017-01-18 11:13:34	11.6833	50	80	100	100	.	100	100	75	100	100	100	100	0	2	0	3	1	3	0	1	0	0	2	1	2	1	1	26	37	17	11	50	80	100	50	100	100	100	100	100	100	100	100	100	100
156	female	40	2017-01-18 11:15:56	45.1167	0	80	100	100	87.5	100	100	0	50	100	100	81.25	42	7	3	10	8	3	5	8	2	5	5	8	8	8	5	41	54	18	16	0	80	75	0	100	100	100	100	100	100	100	100	100	100
157	male	42	2017-01-18 11:16:11	28.6167	50	80	83.3333	75	75	50	100	100	100	100	87.5	93.75	7	3	6	10	7	3	1	4	4	4	2	3	2	5	1	35	44	19	27	50	80	75	100	100	75	75	75	75	50	75	100	100	75
158	male	37	2017-01-18 11:18:13	10.9833	50	80	91.6667	83.3333	.	75	100	62.5	87.5	83.3333	100	75	24	1	1	12	2	3	1	4	2	6	2	3	2	1	0	26	51	25	24	50	80	50	50	100	100	75	75	75	75	100	100	100	100
159	male	37	2017-01-18 11:22:24	3.53333	100	100	100	100	.	100	100	100	100	100	100	100	27	0	0	1	0	1	0	0	0	1	0	0	1	0	1	29	28	8	8	100	100	100	100	100	100	100	100	100	100	100	100	100	100
160	female	69	2017-01-18 11:23:31	17.9167	50	80	75	75	.	75	100	75	75	83.3333	87.5	68.75	7	2	3	4	2	3	3	2	5	6	5	6	4	5	2	14	18	24	27	50	80	100	75	75	75	75	100	100	75	75	100	100	25
161	male	28	2017-01-18 11:27:16	10	75	80	100	100	100	100	100	87.5	100	100	100	93.75	2	0	1	6	1	1	3	7	3	5	2	1	3	1	3	38	43	8	8	75	80	75	75	.	100	100	100	100	100	100	100	100	100
162	female	37	2017-01-18 11:29:03	15.2	50	80	100	91.6667	100	100	100	87.5	100	100	100	100	1	2	3	6	3	2	1	2	4	3	4	3	0	5	0	35	28	16	12	50	80	100	75	100	100	100	75	100	100	100	100	100	100
163	male	30	2017-01-18 11:35:06	22.0167	50	80	58.3333	41.6667	62.5	75	75	100	100	75	75	68.75	3	1	0	9	3	0	0	1	0	0	1	2	0	1	0	31	40	16	19	50	80	100	100	50	75	50	50	25	75	75	75	75	50
164	male	36	2017-01-18 11:37:55	20.9	50	60	83.3333	100	100	100	100	87.5	100	100	100	93.75	8	2	3	6	5	1	0	3	1	1	1	0	1	1	0	33	28	14	10	50	60	75	75	75	100	75	100	100	100	100	100	100	100
165	male	55	2017-01-18 11:42:56	34.85	50	80	75	83.3333	87.5	75	100	100	100	100	87.5	87.5	2	0	3	8	6	0	1	1	3	0	3	4	3	5	2	45	36	18	15	50	80	75	100	75	75	75	75	75	75	75	100	100	100
166	male	46	2017-01-18 11:47:22	10.4	75	80	91.6667	100	.	100	100	100	100	100	100	93.75	4	0	1	10	2	2	1	2	1	0	2	2	0	0	0	33	28	11	10	75	80	75	100	100	100	75	100	100	100	100	100	100	100
167	female	53	2017-01-18 11:47:31	15.3167	50	60	75	83.3333	75	75	100	87.5	87.5	91.6667	87.5	62.5	6	0	2	4	5	2	0	0	1	2	5	2	2	3	3	22	30	21	17	50	60	50	75	.	75	75	75	100	75	75	100	100	75
168	female	39	2017-01-18 11:50:33	13.9667	50	60	100	75	.	75	100	75	62.5	91.6667	100	56.25	9	3	1	6	5	5	0	5	3	2	1	4	1	1	2	31	34	21	25	50	60	50	75	100	100	100	75	75	75	100	100	100	75
169	female	31	2017-01-18 11:51:11	8.78333	25	80	100	91.6667	75	75	100	62.5	100	100	100	93.75	3	0	2	4	1	3	0	3	1	0	2	2	0	0	0	32	29	11	17	25	80	75	50	100	100	100	75	100	75	100	100	100	100
170	female	50	2017-01-18 11:52:54	12.9667	50	60	66.6667	50	.	50	75	100	100	100	62.5	87.5	3	1	2	10	5	6	1	1	1	2	2	2	3	1	3	34	32	22	16	50	60	50	100	50	75	75	25	75	50	75	75	50	50
171	male	39	2017-01-18 11:53:26	49.9667	50	60	75	75	62.5	50	75	87.5	75	75	75	50	20	4	2	7	5	5	1	6	3	4	8	6	4	7	4	30	26	14	8	50	60	75	75	75	75	75	75	75	50	75	75	75	75
172	female	31	2017-01-18 11:53:42	13.8667	25	100	100	100	.	100	100	75	100	100	100	100	6	4	1	9	8	4	2	3	4	6	4	1	2	2	5	39	47	27	17	25	100	100	75	100	100	100	100	100	100	100	100	100	100
173	male	31	2017-01-18 11:59:23	9.85	50	80	75	83.3333	.	50	100	62.5	75	75	87.5	43.75	25	2	4	6	4	7	3	3	2	5	4	5	5	3	5	36	36	22	27	50	80	50	50	75	75	75	75	100	50	75	100	100	75
174	male	40	2017-01-18 12:00:03	10.0333	75	80	91.6667	100	87.5	100	100	87.5	100	100	100	100	2	0	1	7	0	0	1	2	0	3	1	0	0	1	1	31	24	14	10	75	80	100	100	75	100	100	100	100	100	100	100	100	100
175	male	25	2017-01-18 12:03:55	11.7167	50	60	100	100	.	100	100	62.5	100	91.6667	100	81.25	11	4	2	7	3	2	0	0	1	5	2	2	0	1	1	29	38	19	11	50	60	75	50	100	100	100	100	100	100	100	100	100	100
176	male	54	2017-01-18 12:05:47	20.4667	25	40	16.6667	58.3333	.	25	75	75	25	50	50	12.5	42	4	3	10	5	9	5	7	2	7	2	7	1	4	6	30	43	27	24	25	40	25	75	0	25	25	50	50	25	50	75	50	75
177	male	30	2017-01-18 12:10:40	10.2333	75	80	100	100	100	100	100	87.5	100	100	100	100	2	0	0	2	0	0	0	1	0	2	0	2	0	1	0	34	21	10	9	75	80	100	75	100	100	100	100	100	100	100	100	100	100
178	male	32	2017-01-18 12:11:45	19.85	75	80	91.6667	91.6667	87.5	75	100	62.5	100	100	87.5	93.75	11	1	2	2	3	0	2	3	5	0	1	3	1	1	2	34	25	13	8	75	80	75	50	75	100	100	100	75	75	75	100	100	100
179	male	27	2017-01-18 12:17:23	14.9667	50	60	91.6667	75	75	75	100	62.5	100	91.6667	87.5	93.75	17	6	4	9	5	4	2	7	4	2	5	4	4	3	4	33	40	24	24	50	60	75	50	75	100	100	50	75	75	75	100	100	100
180	female	51	2017-01-18 12:19:01	14.3333	50	80	75	66.6667	.	50	100	62.5	75	91.6667	87.5	56.25	14	1	0	3	3	3	2	2	3	5	4	4	0	1	2	30	41	21	15	50	80	100	50	75	75	75	50	75	50	75	100	100	75
181	male	45	2017-01-18 12:28:20	23.5667	50	80	75	91.6667	87.5	100	100	37.5	87.5	100	100	81.25	27	3	2	9	1	6	1	4	1	0	4	0	1	2	0	31	23	12	15	50	80	50	25	75	75	75	75	100	100	100	100	100	100
182	male	34	2017-01-18 12:29:17	10.7833	75	80	100	100	87.5	100	100	87.5	100	100	100	100	1	0	2	3	1	0	0	4	3	0	2	0	2	0	0	50	33	8	8	75	80	100	100	100	100	100	100	100	100	100	100	100	100
183	male	46	2017-01-18 12:41:42	9.43333	50	80	83.3333	75	87.5	75	75	87.5	100	100	75	100	1	0	2	4	1	0	1	0	0	0	2	0	0	0	0	38	23	11	8	50	80	100	75	100	75	75	75	75	75	75	75	75	75
184	female	64	2017-01-18 12:44:48	44.4167	50	60	58.3333	75	50	75	100	75	87.5	83.3333	87.5	68.75	25	1	3	9	3	4	1	3	2	2	6	7	3	3	3	28	35	20	19	50	60	50	50	75	75	25	75	50	75	75	100	100	100
185	male	49	2017-01-18 12:45:41	13.8	100	60	83.3333	100	87.5	75	100	75	100	100	100	93.75	0	3	5	9	3	3	0	1	2	2	3	2	4	2	0	40	33	21	19	100	60	75	50	100	75	75	100	100	75	100	100	100	100
186	female	81	2017-01-18 12:46:39	36.7833	25	20	16.6667	16.6667	.	0	75	75	50	25	50	25	27	4	2	9	2	6	1	5	2	1	3	7	1	1	6	35	30	23	21	25	20	50	75	25	25	0	0	0	0	50	75	50	50
187	female	47	2017-01-18 12:47:44	20.0333	50	80	75	100	87.5	75	100	87.5	100	100	87.5	93.75	10	1	0	7	4	0	1	3	1	3	2	1	0	1	0	38	33	15	12	50	80	75	75	75	75	75	100	100	75	75	100	100	100
188	female	38	2017-01-18 12:48:29	12.6667	25	60	0	33.3333	37.5	25	75	12.5	50	41.6667	50	50	21	4	3	9	11	5	2	5	3	8	3	5	4	5	3	36	32	29	28	25	60	50	0	.	.	0	25	25	25	25	75	75	50
189	male	46	2017-01-18 12:49:51	20.9833	25	40	50	83.3333	100	100	100	75	50	83.3333	100	37.5	20	2	3	12	6	6	6	8	2	6	5	4	2	2	4	23	49	38	20	25	40	25	75	.	75	25	75	100	100	100	100	100	75
190	male	58	2017-01-18 12:50:41	112.433	50	80	100	91.6667	.	75	100	37.5	0	100	100	100	1	2	0	5	1	1	0	0	0	3	1	0	1	2	0	29	37	15	8	50	80	100	75	100	100	100	100	75	75	100	100	100	100
191	female	48	2017-01-18 12:53:48	19.45	50	60	83.3333	83.3333	.	75	100	62.5	100	100	100	75	4	2	1	7	2	6	1	8	1	1	3	2	0	2	1	42	30	20	23	50	60	50	50	100	75	75	75	75	75	100	100	100	100
192	female	34	2017-01-18 12:56:57	15.4167	25	80	100	100	.	75	75	75	87.5	100	100	93.75	10	3	5	7	5	2	2	3	2	3	6	6	2	2	5	24	43	20	15	25	80	75	50	100	100	100	100	100	75	100	75	100	100
193	male	50	2017-01-18 13:01:58	11.5	75	80	100	100	87.5	100	100	87.5	100	100	100	93.75	3	0	2	3	3	3	0	1	1	0	1	1	2	2	3	47	11	13	10	75	80	75	75	100	100	100	100	100	100	100	100	100	100
194	female	34	2017-01-18 13:05:05	24.55	50	20	100	66.6667	.	100	100	25	50	100	100	50	31	5	0	8	2	3	1	1	1	1	2	2	1	1	0	29	35	23	16	50	20	50	0	100	100	100	50	75	100	100	100	100	75
195	male	29	2017-01-18 13:05:27	12.3833	75	60	100	83.3333	100	100	100	100	100	100	100	87.5	5	6	5	12	5	6	3	6	6	1	5	1	1	1	2	39	18	23	12	75	60	50	100	100	100	100	75	100	100	100	100	100	75
196	female	35	2017-01-18 13:10:46	5.11667	25	100	100	100	87.5	.	100	87.5	100	100	100	87.5	0	0	1	9	1	2	0	3	3	1	1	1	0	2	1	21	20	9	12	25	100	75	75	100	100	100	100	100	.	100	100	100	100
197	male	33	2017-01-18 13:13:29	11.1667	100	80	100	100	100	100	100	100	100	100	100	93.75	0	2	1	6	1	2	0	0	1	0	2	2	1	0	0	28	21	15	11	100	80	75	100	100	100	100	100	100	100	100	100	100	100
198	male	49	2017-01-18 13:16:33	13.8833	50	80	100	100	.	75	100	100	100	100	100	100	2	1	0	5	2	1	0	0	1	1	3	1	0	0	1	32	19	15	10	50	80	100	100	100	100	100	100	100	75	100	100	100	100
199	male	38	2017-01-18 13:18:14	5.16667	50	40	75	50	62.5	50	75	62.5	50	58.3333	62.5	75	27	8	6	7	7	9	10	5	6	9	4	5	3	8	4	36	43	29	29	50	40	75	75	75	75	75	50	50	50	50	75	75	50
200	male	44	2017-01-18 13:36:24	19.75	50	60	66.6667	66.6667	87.5	50	75	62.5	87.5	83.3333	75	87.5	8	1	5	7	5	2	0	4	2	3	3	3	1	3	4	34	32	20	14	50	60	50	50	75	75	50	50	50	50	75	75	75	100
201	male	30	2017-01-18 13:36:31	14.1333	50	80	100	83.3333	.	.	100	87.5	87.5	100	100	93.75	9	2	1	10	7	1	2	3	1	2	2	1	1	0	1	24	31	18	10	50	80	75	100	100	100	100	50	100	.	100	100	100	100
202	male	30	2017-01-18 13:38:47	15.4833	75	80	75	100	62.5	75	100	87.5	100	100	100	81.25	6	3	7	9	4	2	3	6	1	4	3	4	2	1	2	39	31	21	14	75	80	50	75	75	75	75	100	100	75	100	100	100	100
203	male	56	2017-01-18 13:38:53	28.0167	0	80	50	83.3333	.	50	100	62.5	75	100	100	56.25	12	5	2	11	2	1	0	2	3	4	4	6	1	5	2	21	45	25	13	0	80	50	50	50	75	25	100	50	50	100	100	100	100
204	female	37	2017-01-18 13:45:41	13.2833	50	60	100	58.3333	.	50	100	62.5	75	83.3333	75	75	9	6	3	9	9	6	3	7	2	4	6	5	3	1	4	28	41	21	21	50	60	75	50	100	100	100	50	50	50	75	100	75	75
205	male	40	2017-01-18 13:46:27	12.4	25	60	75	66.6667	.	50	75	62.5	75	75	75	68.75	23	3	5	8	5	4	3	8	1	4	4	3	2	2	0	22	52	34	34	25	60	50	50	75	75	75	75	50	50	75	75	75	75
206	female	33	2017-01-18 13:47:29	9.93333	25	80	100	83.3333	62.5	75	100	75	75	100	87.5	93.75	8	1	0	3	4	2	0	1	2	2	2	1	0	1	2	36	36	17	11	25	80	75	75	100	100	100	75	75	75	75	100	100	100
207	male	43	2017-01-18 13:54:44	11.4667	50	80	91.6667	91.6667	.	100	100	100	100	100	100	100	7	0	6	10	6	5	1	2	3	3	3	4	1	1	3	17	40	29	16	50	80	100	100	100	100	75	100	75	100	100	100	100	100
208	male	38	2017-01-18 13:54:55	210.317	50	80	100	83.3333	.	75	100	87.5	100	100	87.5	93.75	11	1	1	9	2	3	1	2	1	5	6	5	2	2	2	33	38	18	20	50	80	75	75	100	100	100	75	75	75	75	100	100	100
209	female	43	2017-01-18 14:04:17	18.6	50	80	100	91.6667	87.5	100	100	87.5	100	100	100	87.5	1	0	0	5	1	3	0	2	1	1	1	3	0	0	0	31	19	15	9	50	80	50	75	100	100	100	100	75	100	100	100	100	100
210	male	35	2017-01-18 14:06:19	17.4667	50	40	75	66.6667	.	50	75	37.5	50	75	75	62.5	8	2	5	12	4	4	4	5	4	5	6	5	5	3	4	32	39	23	14	50	40	75	25	75	75	75	50	75	50	75	75	75	75
211	male	40	2017-01-18 14:06:52	15.8	75	80	100	91.6667	87.5	100	100	87.5	100	100	100	100	5	1	3	4	4	1	2	3	2	1	0	3	3	1	0	40	31	17	13	75	80	100	75	100	100	100	75	100	100	100	100	100	100
212	male	67	2017-01-18 14:09:31	22.3	25	80	91.6667	100	87.5	75	100	87.5	87.5	100	100	93.75	0	0	0	4	4	0	1	7	0	1	1	5	0	1	0	19	22	11	9	25	80	75	75	100	100	75	100	100	75	100	100	100	100
213	female	25	2017-01-18 14:16:25	14.9167	50	80	100	100	.	100	100	100	100	100	87.5	100	15	2	2	7	3	4	2	0	2	3	2	2	1	1	0	13	28	18	16	50	80	100	100	100	100	100	100	100	100	75	100	100	100
214	female	42	2017-01-18 14:19:01	28.5	50	80	91.6667	91.6667	75	75	100	87.5	100	100	100	93.75	5	1	1	4	2	2	1	2	1	3	3	2	1	1	1	28	23	13	10	50	80	75	75	100	100	75	100	75	75	100	100	100	100
215	female	40	2017-01-18 14:21:31	14.65	50	80	100	100	100	75	100	87.5	87.5	100	100	100	6	5	3	7	4	3	1	1	6	3	2	2	3	2	1	42	22	22	11	50	80	100	75	100	100	100	100	100	75	100	100	100	100
216	female	28	2017-01-18 14:23:00	16.1333	75	80	58.3333	75	.	75	100	62.5	87.5	83.3333	87.5	81.25	13	7	4	10	3	6	1	5	1	5	4	4	3	3	2	32	18	19	27	75	80	75	50	75	50	50	75	75	75	100	100	75	75
217	male	38	2017-01-18 14:23:55	14.2167	75	80	87.5	62.5	.	50	100	87.5	87.5	100	87.5	93.75	8	4	9	7	7	5	2	5	2	4	5	2	9	4	3	36	32	20	21	75	80	75	75	.	100	75	50	75	50	75	100	100	.
218	male	24	2017-01-18 14:36:08	4.63333	25	60	58.3333	75	.	50	75	62.5	75	100	62.5	93.75	17	0	2	3	5	6	3	5	3	5	2	3	3	2	3	29	35	19	18	25	60	75	50	50	75	50	75	75	50	50	75	75	75
219	female	41	2017-01-18 14:39:41	12.1833	50	80	100	100	37.5	100	100	87.5	100	100	100	93.75	8	0	0	4	1	0	0	0	0	0	0	0	0	0	0	33	19	13	19	50	80	75	75	100	100	100	100	100	100	100	100	100	100
220	female	47	2017-01-18 14:45:03	13.5	50	60	33.3333	41.6667	75	75	50	62.5	50	50	37.5	50	0	5	3	11	7	6	9	9	2	5	4	2	3	4	4	29	36	26	22	50	60	50	75	25	50	25	25	50	75	25	50	50	50
221	female	23	2017-01-18 14:49:32	10	0	40	75	50	.	50	100	75	75	100	100	75	7	0	1	3	5	5	1	1	0	3	5	3	0	2	6	19	30	14	10	0	40	75	50	50	75	100	50	50	50	100	100	100	50
222	male	39	2017-01-18 14:53:05	31.05	50	60	91.6667	91.6667	.	100	100	37.5	62.5	91.6667	87.5	50	9	1	4	7	3	4	0	2	2	3	1	0	2	1	2	31	35	18	10	50	60	0	25	75	100	100	75	100	100	75	100	100	100
223	female	41	2017-01-18 15:03:46	340.783	25	80	83.3333	75	37.5	75	100	37.5	62.5	91.6667	75	75	27	8	1	9	7	3	1	9	1	6	4	5	2	2	4	26	54	36	39	25	80	75	50	100	75	75	75	75	75	75	100	75	75
224	female	38	2017-01-18 15:05:43	15.6333	50	60	75	75	75	75	100	75	100	91.6667	87.5	68.75	9	1	2	5	6	6	0	1	3	2	3	3	4	1	1	35	34	18	12	50	60	25	75	75	75	75	50	75	75	75	100	100	100
225	female	40	2017-01-18 15:05:44	13.7333	0	80	100	66.6667	87.5	75	100	50	100	100	100	93.75	2	7	0	12	5	1	1	5	2	7	2	3	1	5	4	27	38	19	11	0	80	75	50	100	100	100	50	50	75	100	100	100	100
226	male	48	2017-01-18 15:06:36	11.6	50	80	75	83.3333	87.5	75	100	100	100	100	87.5	87.5	10	4	3	7	2	3	3	4	4	4	2	3	0	2	3	34	40	16	17	50	80	75	100	75	75	75	75	75	75	75	100	100	100
227	female	38	2017-01-18 15:18:03	8.96667	50	60	75	75	75	.	100	87.5	100	100	100	68.75	6	1	1	4	5	4	1	2	3	1	2	2	1	1	0	37	36	16	12	50	60	25	75	75	75	75	50	75	.	100	100	100	100
228	male	29	2017-01-18 15:19:26	10.9833	50	60	58.3333	75	.	75	75	75	100	83.3333	75	37.5	16	3	1	9	4	1	2	5	1	4	1	6	1	1	0	40	48	20	19	50	60	50	75	75	25	75	50	100	75	75	75	75	75
229	female	24	2017-01-18 15:22:18	12.8833	25	40	100	83.3333	62.5	50	100	75	75	100	100	93.75	6	2	2	6	5	3	1	5	3	1	1	1	1	2	1	34	28	17	13	25	40	75	50	100	100	100	100	75	50	100	100	100	75
230	female	53	2017-01-18 15:28:50	16.6833	50	60	83.3333	83.3333	.	75	75	100	100	100	87.5	87.5	13	5	2	7	2	2	2	6	1	5	4	2	1	1	2	25	28	19	15	50	60	50	100	100	75	75	75	75	75	75	75	100	100
231	female	27	2017-01-18 15:33:36	12.65	50	80	75	66.6667	75	50	75	75	100	75	75	75	11	2	3	6	2	5	1	5	3	1	5	3	2	0	0	25	24	17	18	50	80	75	50	75	75	75	50	75	50	75	75	75	75
232	female	42	2017-01-18 15:38:30	22.2167	50	80	100	83.3333	.	100	100	75	100	100	100	87.5	10	3	3	7	2	3	2	4	2	4	3	3	1	1	2	36	32	18	19	50	80	75	75	100	100	100	75	75	100	100	100	100	100
233	female	49	2017-01-18 15:44:07	10.6167	25	60	58.3333	91.6667	.	75	100	50	75	100	87.5	81.25	16	3	2	10	10	8	0	3	1	2	1	1	0	1	2	27	22	17	15	25	60	25	25	50	75	50	100	75	75	75	100	100	100
234	female	40	2017-01-18 15:50:43	7.46667	50	60	75	58.3333	.	50	75	37.5	62.5	75	75	56.25	6	1	0	6	0	0	0	8	2	3	0	0	0	0	0	19	29	10	8	50	60	75	25	75	75	75	50	50	50	75	75	75	75
235	male	25	2017-01-18 15:54:20	7.71667	50	60	83.3333	91.6667	75	50	100	37.5	0	100	100	81.25	8	4	0	5	5	2	3	0	3	4	4	3	1	3	2	31	35	10	8	50	60	75	75	75	100	75	100	75	50	100	100	100	100
236	female	41	2017-01-18 15:57:57	8.46667	25	60	100	91.6667	.	75	100	75	100	100	100	93.75	23	0	2	10	4	1	1	3	1	4	4	4	1	1	0	20	51	20	18	25	60	75	50	100	100	100	75	100	75	100	100	100	100
237	female	54	2017-01-18 16:19:13	6.75	25	80	75	75	.	100	75	62.5	50	50	75	50	38	6	6	6	6	6	6	6	6	6	6	6	7	7	7	40	40	24	24	25	80	50	75	75	75	75	75	75	100	75	75	75	75
238	male	35	2017-01-18 16:19:59	13.3333	25	20	75	75	87.5	75	100	50	75	75	87.5	68.75	20	3	3	7	5	5	2	1	6	3	4	4	2	1	2	32	32	18	19	25	20	75	50	75	75	75	75	75	75	75	100	100	75
239	male	43	2017-01-18 16:53:15	14.7667	75	100	100	100	100	.	100	100	100	100	100	100	0	6	6	3	4	3	4	4	4	4	4	4	4	5	5	36	29	22	16	75	100	100	100	100	100	100	100	100	.	100	100	100	100
240	female	41	2017-01-18 17:13:32	13.3833	25	20	58.3333	41.6667	50	50	100	50	62.5	66.6667	87.5	37.5	32	5	4	10	7	6	5	7	6	5	6	8	3	4	6	20	51	30	23	25	20	50	50	50	50	75	25	25	50	75	100	100	75
241	female	28	2017-01-18 17:25:13	12.8667	0	80	100	100	.	100	100	75	100	100	100	87.5	9	8	2	9	5	7	0	5	0	4	1	3	1	0	0	24	56	35	38	0	80	50	50	100	100	100	100	100	100	100	100	100	100
242	male	30	2017-01-18 17:33:17	8.2	25	80	83.3333	91.6667	.	100	100	100	100	100	100	87.5	9	2	1	6	3	1	1	1	0	0	2	0	3	1	1	27	14	19	13	25	80	75	100	75	100	75	75	100	100	100	100	100	100
243	female	40	2017-01-18 17:36:25	13.1667	25	60	100	75	87.5	50	100	100	100	100	100	93.75	12	1	1	7	2	3	0	5	2	4	4	2	1	1	2	34	24	15	11	25	60	75	100	100	100	100	75	75	50	100	100	100	75
244	male	40	2017-01-18 17:40:32	11	50	40	75	66.6667	.	75	100	87.5	87.5	100	100	93.75	6	0	1	9	3	2	2	3	1	4	3	0	0	0	4	29	34	13	8	50	40	75	75	75	75	75	50	75	75	100	100	100	75
245	female	29	2017-01-18 17:42:15	24.85	50	80	91.6667	91.6667	87.5	75	100	75	100	100	100	93.75	34	1	1	5	5	1	0	3	4	2	1	1	1	1	3	37	30	15	16	50	80	75	50	75	100	100	100	75	75	100	100	100	100
246	female	42	2017-01-18 17:46:48	8.7	50	60	75	83.3333	37.5	.	100	87.5	87.5	100	100	93.75	4	5	2	5	1	2	6	3	1	4	2	2	2	3	2	35	33	15	14	50	60	75	75	75	75	75	75	75	.	100	100	100	100
247	female	44	2017-01-18 17:54:58	10.15	75	80	75	83.3333	.	75	75	100	100	100	75	93.75	10	5	3	8	1	2	0	3	0	2	0	1	0	0	0	35	40	15	9	75	80	75	100	75	75	75	100	75	75	75	75	75	75
248	female	24	2017-01-18 18:06:21	9.46667	50	0	66.6667	66.6667	.	50	100	75	50	91.6667	75	81.25	4	3	2	8	6	3	0	7	1	0	2	1	3	4	2	29	25	10	12	50	0	50	50	100	25	75	50	75	50	75	100	75	75
249	female	41	2017-01-18 18:08:13	22.8833	50	80	91.6667	83.3333	37.5	75	100	62.5	62.5	83.3333	100	56.25	3	0	1	10	2	1	1	6	2	4	4	6	0	1	4	21	41	27	26	50	80	75	75	100	100	75	75	75	75	100	100	100	100
250	female	29	2017-01-18 18:08:46	16.8667	75	80	100	83.3333	87.5	75	100	75	100	100	100	93.75	5	4	2	11	7	4	1	4	3	3	2	2	5	1	2	30	17	18	18	75	80	75	50	100	100	100	75	75	75	100	100	100	100
251	female	40	2017-01-18 18:14:18	8.48333	75	60	100	100	.	100	100	87.5	100	100	100	93.75	3	0	1	7	5	0	3	8	2	1	2	3	0	1	0	34	35	14	10	75	60	75	75	100	100	100	100	100	100	100	100	100	100
252	female	46	2017-01-18 18:17:06	17.0833	75	80	75	58.3333	.	75	75	50	62.5	75	75	43.75	31	4	6	7	5	3	3	6	3	2	2	5	4	6	2	36	27	29	24	75	80	50	25	75	75	75	75	50	75	75	75	75	50
253	female	34	2017-01-18 18:34:26	10.5167	25	60	100	100	75	.	100	50	0	100	100	87.5	2	0	3	12	1	4	1	11	1	4	4	1	0	0	4	28	43	27	31	25	60	50	100	100	100	100	100	100	.	100	100	100	100
254	female	36	2017-01-18 18:38:46	10.8	50	60	100	100	100	.	100	87.5	100	100	100	93.75	2	0	2	5	0	2	0	3	0	1	1	4	0	1	0	27	25	13	9	50	60	75	75	100	100	100	100	100	.	100	100	100	100
255	female	51	2017-01-18 18:54:45	19.0667	50	80	100	100	100	100	100	87.5	100	100	100	100	1	0	1	11	3	5	0	6	2	1	2	4	0	0	0	25	18	16	12	50	80	100	75	100	100	100	100	100	100	100	100	100	100
256	male	43	2017-01-18 19:05:43	16.4167	25	80	75	75	62.5	75	75	87.5	75	66.6667	75	62.5	9	2	2	3	3	2	1	3	1	2	5	2	3	2	3	32	36	17	14	25	80	75	75	75	75	75	75	75	75	75	75	75	75
257	female	41	2017-01-18 19:19:50	32.6	25	60	75	66.6667	62.5	50	75	62.5	75	75	62.5	75	33	4	4	8	8	3	1	5	1	3	2	8	0	1	3	31	39	27	28	25	60	75	50	75	75	75	75	50	50	50	75	75	75
258	female	33	2017-01-18 19:55:33	24.0667	75	60	100	75	75	75	100	50	75	75	87.5	62.5	9	4	2	8	7	1	2	6	1	6	5	5	2	6	3	41	24	14	12	75	60	50	50	100	100	100	75	75	75	100	100	75	75
259	male	33	2017-01-18 19:56:49	12.4667	50	40	41.6667	58.3333	.	75	100	12.5	37.5	100	87.5	81.25	34	4	4	6	4	3	3	4	4	1	3	4	3	3	4	50	39	20	17	50	40	25	0	25	50	50	50	50	75	100	100	75	75
260	female	36	2017-01-18 20:39:06	9.46667	50	80	83.3333	100	75	100	100	87.5	100	75	100	75	2	0	1	5	3	1	0	3	1	2	1	4	0	2	0	30	43	26	17	50	80	75	75	100	100	50	100	100	100	100	100	100	100
261	female	46	2017-01-18 20:41:06	7.83333	25	20	25	33.3333	.	50	50	25	50	33.3333	50	25	23	8	6	8	6	6	6	6	5	6	6	6	4	6	6	38	43	24	24	25	20	0	0	25	25	25	25	25	50	50	50	50	50
262	female	35	2017-01-18 20:49:57	10.15	50	20	41.6667	50	.	25	75	50	62.5	66.6667	37.5	37.5	34	9	7	8	8	4	7	3	7	6	6	7	5	7	6	34	34	30	34	50	20	0	50	25	50	50	50	75	25	25	75	50	25
263	female	46	2017-01-18 20:51:39	7.81667	25	20	25	25	.	50	50	37.5	50	33.3333	50	31.25	69	7	4	7	4	6	4	5	2	5	6	7	4	5	5	46	50	24	25	25	20	25	25	25	25	25	25	25	50	50	50	50	25
264	female	54	2017-01-18 20:54:45	20.3667	50	80	58.3333	83.3333	87.5	50	100	87.5	100	100	100	87.5	20	4	2	11	9	5	0	8	1	3	3	1	0	1	0	30	24	15	14	50	80	50	75	75	50	50	100	50	50	100	100	100	100
265	female	30	2017-01-18 20:59:46	12.15	50	80	100	100	75	100	100	87.5	100	100	100	87.5	3	1	3	11	3	2	2	7	3	2	3	0	4	2	1	22	29	26	20	50	80	50	75	100	100	100	100	100	100	100	100	100	100
266	female	45	2017-01-18 21:02:19	15.1833	50	60	91.6667	83.3333	75	50	100	87.5	100	100	100	87.5	11	2	2	7	2	1	0	2	1	1	0	6	2	1	2	24	27	16	18	50	60	50	75	100	75	100	100	50	50	100	100	100	100
267	female	38	2017-01-18 21:02:50	23.3167	50	60	91.6667	58.3333	75	100	100	100	87.5	100	100	81.25	3	3	3	5	5	5	0	3	0	0	3	3	0	0	1	25	22	18	19	50	60	75	100	100	100	75	25	75	100	100	100	100	75
268	female	50	2017-01-18 21:03:29	11.6667	50	80	50	91.6667	.	75	100	75	75	100	100	75	11	2	3	7	4	3	3	7	2	4	5	2	0	6	4	29	16	26	23	50	80	50	75	50	50	50	100	100	75	100	100	100	75
269	male	42	2017-01-18 21:06:59	10.8667	50	20	58.3333	75	.	75	75	75	75	75	75	62.5	19	1	3	4	2	1	0	1	1	4	1	2	0	1	0	28	34	13	11	50	20	50	75	50	75	50	75	75	75	75	75	75	75
270	male	34	2017-01-18 21:07:05	17.3833	75	100	66.6667	83.3333	75	50	100	37.5	50	83.3333	87.5	56.25	14	4	4	8	6	4	3	1	2	1	5	4	5	2	5	32	35	26	20	75	100	25	25	75	50	75	75	75	50	75	100	100	100
271	male	29	2017-01-18 21:52:14	15.15	0	80	100	100	.	100	100	87.5	100	100	100	100	9	1	0	11	3	2	2	5	3	5	1	3	3	4	0	31	45	39	33	0	80	100	75	100	100	100	100	100	100	100	100	100	100
272	female	33	2017-01-18 22:17:02	12.4167	50	80	75	83.3333	87.5	75	100	87.5	100	100	100	100	6	1	2	7	2	3	1	5	2	0	2	2	2	0	2	28	30	13	12	50	80	100	75	75	75	75	75	75	75	100	100	100	100
273	male	41	2017-01-18 22:17:11	15.6667	50	80	100	100	.	100	100	87.5	100	100	100	100	2	1	1	4	1	2	2	1	1	2	4	1	0	1	1	25	25	17	19	50	80	100	75	100	100	100	100	100	100	100	100	100	100
274	female	28	2017-01-18 22:29:13	15.1	50	40	100	83.3333	.	100	100	100	100	66.6667	100	100	10	2	0	6	3	1	0	1	1	6	0	2	1	1	2	33	37	36	38	50	40	100	100	100	100	100	100	100	100	100	100	100	50
275	female	33	2017-01-18 22:43:48	22.9167	50	80	100	100	.	100	100	37.5	100	100	100	100	1	3	1	5	4	0	0	7	1	3	3	4	0	2	0	18	41	18	9	50	80	100	0	100	100	100	100	100	100	100	100	100	100
276	male	58	2017-01-18 22:48:33	12.2833	50	40	75	25	62.5	50	75	50	50	75	50	56.25	22	8	7	12	4	9	8	10	4	9	4	6	2	5	8	25	37	30	31	50	40	50	50	75	75	75	25	25	50	50	75	50	25
277	male	32	2017-01-18 22:52:08	3.95	50	60	75	75	100	100	75	87.5	75	75	75	68.75	7	0	0	1	1	0	0	0	1	0	0	0	2	0	0	25	24	12	8	50	60	100	100	75	75	75	75	75	100	75	75	75	75
278	male	32	2017-01-18 23:06:47	4.9	50	60	91.6667	100	100	100	100	100	100	100	100	87.5	0	0	0	4	4	1	0	6	3	4	2	0	2	0	0	26	21	12	12	50	60	50	100	75	100	100	100	100	100	100	100	100	100
279	male	50	2017-01-18 23:08:47	15.1167	50	80	83.3333	100	87.5	100	100	75	87.5	100	100	93.75	0	1	3	7	7	6	0	5	1	5	5	2	2	1	3	40	22	23	19	50	80	75	75	100	75	75	100	100	100	100	100	100	100
280	male	26	2017-01-18 23:19:18	15.1333	50	60	91.6667	91.6667	75	75	100	87.5	87.5	100	100	87.5	7	3	2	6	4	2	0	3	0	0	3	2	2	1	4	37	37	25	19	50	60	75	75	100	100	75	75	100	75	100	100	100	100
281	female	54	2017-01-18 23:22:42	27.25	25	60	75	83.3333	87.5	75	100	62.5	100	100	100	75	8	0	4	6	1	2	0	2	1	2	3	1	4	2	3	32	27	20	10	25	60	50	50	.	75	75	75	75	75	100	100	100	100
282	male	56	2017-01-18 23:30:55	150.283	25	60	75	75	.	50	75	87.5	100	75	75	68.75	5	4	0	3	5	4	3	1	4	3	3	3	1	2	3	40	26	10	12	25	60	50	75	75	75	75	75	75	50	75	75	75	75
283	female	33	2017-01-18 23:36:06	17.8833	50	80	91.6667	91.6667	87.5	100	100	75	100	100	100	87.5	2	1	1	4	2	0	0	0	0	1	0	2	0	0	0	39	41	16	18	50	80	75	75	75	100	100	100	100	100	100	100	100	75
284	female	45	2017-01-18 23:41:40	15.3	50	60	75	83.3333	62.5	75	100	75	100	100	100	93.75	5	0	0	0	0	1	0	2	2	1	0	5	0	1	0	33	24	14	12	50	60	75	75	75	75	75	75	75	75	100	100	100	100
285	male	44	2017-01-19 00:39:41	9.93333	0	40	8.33333	66.6667	75	50	50	12.5	75	66.6667	62.5	25	17	8	5	12	7	4	7	12	2	12	1	4	6	12	4	26	43	36	36	0	40	0	0	0	0	25	100	50	50	50	50	75	50
286	male	28	2017-01-19 01:13:31	11	75	80	100	100	87.5	100	100	75	100	100	100	93.75	9	3	2	4	2	0	0	0	1	0	2	2	2	0	0	41	28	14	15	75	80	75	50	100	100	100	100	100	100	100	100	100	100
287	male	34	2017-01-19 01:35:32	6.8	25	80	100	100	62.5	75	100	75	50	75	100	87.5	29	3	3	5	0	4	0	2	4	3	4	4	4	4	2	30	30	10	12	25	80	50	100	100	100	100	100	100	75	100	100	100	100
288	female	34	2017-01-19 01:43:43	16.4333	50	60	75	75	.	75	100	75	75	83.3333	87.5	68.75	12	5	2	8	6	4	1	2	2	1	2	4	2	1	1	28	38	18	16	50	60	75	75	75	75	75	75	75	75	75	100	100	75
289	male	36	2017-01-19 02:12:56	21.0333	50	60	58.3333	66.6667	.	50	100	25	62.5	75	75	43.75	23	5	10	11	6	8	3	11	2	9	5	6	6	8	6	26	46	32	27	50	60	50	25	50	75	50	50	75	50	75	100	75	75
290	female	65	2017-01-19 02:36:36	24.9833	25	60	66.6667	83.3333	.	75	100	75	50	100	100	50	19	5	4	9	2	5	1	6	2	5	7	7	1	0	5	29	37	18	17	25	60	50	50	50	75	75	100	75	75	100	100	100	75
291	male	47	2017-01-19 02:58:18	17.9833	50	80	75	91.6667	87.5	75	75	62.5	100	100	87.5	93.75	15	1	3	5	4	5	1	2	2	3	5	1	2	5	5	28	34	15	14	50	80	75	50	75	75	75	100	75	75	75	75	100	100
292	male	32	2017-01-19 03:15:24	17.3333	50	60	100	100	87.5	100	100	62.5	100	100	100	93.75	6	2	0	2	1	3	0	2	1	3	1	2	0	1	2	31	41	12	11	50	60	75	75	100	100	100	100	100	100	100	100	100	100
293	male	32	2017-01-19 04:24:41	21.5167	50	60	75	91.6667	.	75	100	75	87.5	100	100	75	19	1	3	5	4	8	3	5	2	2	1	4	2	1	2	29	40	22	24	50	60	75	75	75	100	50	100	75	75	100	100	100	100
294	male	28	2017-01-19 07:40:45	6.96667	50	80	100	100	.	100	100	100	100	100	100	100	2	3	6	3	1	3	2	5	2	3	3	3	2	3	2	37	34	23	23	50	80	100	100	100	100	100	100	100	100	100	100	100	100
295	female	42	2017-01-19 08:45:05	16.8333	50	60	83.3333	58.3333	75	.	75	75	75	83.3333	75	56.25	12	1	0	6	2	0	0	1	1	0	1	6	0	0	0	34	37	15	12	50	60	25	75	100	75	75	50	50	.	75	75	75	75
296	female	34	2017-01-19 09:49:33	26.65	50	80	100	91.6667	.	75	100	100	100	100	100	93.75	2	1	1	5	3	2	0	4	1	3	4	4	1	3	2	34	25	14	13	50	80	75	100	100	100	100	75	100	75	100	100	100	100
297	female	40	2017-01-19 10:33:55	14.0167	50	60	66.6667	100	62.5	100	100	100	87.5	100	100	93.75	5	0	1	8	1	0	0	1	1	0	1	0	1	0	0	25	49	25	8	50	60	75	100	75	75	50	100	100	100	100	100	100	100
298	female	41	2017-01-19 10:42:51	15.45	50	80	100	100	87.5	100	100	87.5	100	100	100	100	2	0	1	4	3	2	0	2	2	4	2	3	0	2	0	32	30	17	13	50	80	100	75	100	100	100	100	100	100	100	100	100	100
299	female	37	2017-01-19 11:05:39	7.21667	50	80	100	100	62.5	100	100	87.5	100	100	100	93.75	4	0	0	2	0	1	0	2	1	0	0	1	0	0	0	36	18	15	12	50	80	75	75	100	100	100	100	100	100	100	100	100	100
300	female	67	2017-01-19 11:25:40	33.0333	50	60	50	91.6667	75	50	100	87.5	75	83.3333	87.5	62.5	4	0	1	3	2	1	0	0	0	2	3	1	0	1	1	36	34	9	8	50	60	75	75	50	50	50	100	75	50	75	100	100	100
301	female	40	2017-01-19 11:36:18	11.2333	50	60	75	50	100	100	100	75	100	100	100	87.5	26	1	1	5	0	2	0	6	0	5	0	1	1	0	0	34	43	13	10	50	60	50	50	75	75	75	50	50	100	100	100	100	50
302	female	31	2017-01-19 11:53:20	12.3667	75	60	50	50	.	50	100	100	75	66.6667	75	56.25	0	1	3	6	2	4	0	3	1	6	4	3	0	0	2	13	22	10	13	75	60	75	100	50	50	50	25	25	50	50	100	100	100
303	female	33	2017-01-19 12:04:13	10.7667	50	80	100	91.6667	87.5	75	100	62.5	100	100	100	81.25	8	3	3	4	7	2	2	3	3	1	2	1	3	1	2	39	21	14	13	50	80	25	50	100	100	100	100	75	75	100	100	100	100
304	female	23	2017-01-19 13:41:17	11.75	50	80	75	83.3333	87.5	.	100	75	100	100	87.5	93.75	17	5	2	10	4	7	6	10	2	6	2	4	4	3	3	39	29	27	23	50	80	75	75	75	75	75	75	75	.	75	100	100	100
305	female	48	2017-01-19 13:50:05	12.3167	75	80	75	66.6667	75	50	100	50	62.5	83.3333	62.5	62.5	4	4	2	9	5	0	0	5	1	2	1	1	0	0	0	36	19	17	10	75	80	75	50	75	75	75	75	50	50	50	100	75	75
306	female	35	2017-01-19 13:58:21	13.5667	25	80	75	75	75	75	100	62.5	100	100	75	93.75	10	2	4	7	6	3	2	0	4	0	2	0	3	0	0	31	45	21	8	25	80	75	50	75	75	75	75	75	75	75	100	75	75
307	male	41	2017-01-19 14:27:42	17.55	50	60	91.6667	83.3333	.	75	75	37.5	75	75	87.5	31.25	9	6	5	7	4	3	1	2	2	3	5	1	4	7	3	28	39	21	12	50	60	50	25	75	100	100	75	75	75	75	75	100	100
308	female	24	2017-01-19 14:49:23	14.0667	25	40	83.3333	75	62.5	50	100	62.5	75	91.6667	87.5	75	15	4	2	12	2	2	1	3	0	0	4	1	1	3	2	35	43	19	17	25	40	50	75	75	75	100	75	50	50	75	100	100	100
309	male	22	2017-01-19 14:50:28	4.81667	75	60	75	58.3333	87.5	75	75	75	62.5	58.3333	75	50	31	4	3	4	1	6	4	4	2	4	1	4	2	4	3	25	26	13	15	75	60	75	75	50	75	100	50	75	75	100	75	50	50
310	female	34	2017-01-19 14:58:42	9.6	25	80	91.6667	91.6667	.	75	100	75	87.5	100	87.5	81.25	4	8	1	11	5	8	2	7	3	4	3	7	2	0	2	26	34	28	24	25	80	50	75	100	75	100	75	100	75	75	100	100	100
311	female	38	2017-01-19 15:50:31	24.6333	25	80	75	83.3333	.	75	100	75	100	100	87.5	93.75	7	2	2	9	4	2	1	3	1	2	3	3	5	4	2	17	42	22	14	25	80	75	75	75	75	75	75	75	75	75	100	100	100
312	male	24	2017-01-19 16:03:53	13.05	25	60	50	66.6667	.	50	75	50	75	50	75	50	19	2	1	5	5	3	0	3	5	0	0	2	2	1	1	41	30	35	24	25	60	50	50	50	50	50	75	50	50	75	75	75	75
313	female	28	2017-01-19 16:54:04	17.9167	75	80	75	83.3333	75	75	100	100	100	100	100	100	10	6	5	9	8	4	4	9	5	5	8	2	3	3	7	41	40	31	23	75	80	100	100	75	75	75	75	75	75	100	100	100	100
314	female	45	2017-01-19 17:35:44	12.4833	50	60	75	83.3333	75	75	100	50	75	83.3333	100	75	14	3	4	10	8	4	0	3	3	2	2	2	1	2	2	36	31	19	15	50	60	50	25	75	75	75	75	75	75	100	100	100	100
315	female	37	2017-01-19 17:49:23	28.9833	25	40	66.6667	41.6667	75	50	100	62.5	87.5	91.6667	87.5	68.75	21	2	1	12	8	1	0	7	4	4	5	1	3	3	1	19	43	34	16	25	40	25	50	25	100	75	25	25	50	75	100	100	75
316	male	40	2017-01-19 17:56:36	13.4833	50	80	75	75	62.5	50	75	75	75	66.6667	75	62.5	4	4	4	7	3	3	3	2	3	4	3	4	4	5	3	30	40	17	16	50	80	50	75	75	75	75	75	75	50	75	75	75	75
317	male	26	2017-01-19 18:00:03	10.7333	25	60	41.6667	62.5	75	75	75	75	62.5	25	25	18.75	34	8	6	10	6	8	8	9	6	7	7	9	8	8	6	32	52	36	22	25	60	50	75	75	50	0	.	100	75	50	75	0	25
318	male	56	2017-01-19 18:16:40	9.51667	50	80	83.3333	100	.	100	100	75	100	100	100	100	10	0	2	8	0	0	1	0	0	0	1	1	0	0	0	23	21	12	13	50	80	100	50	100	75	75	100	100	100	100	100	100	100
319	male	44	2017-01-19 18:17:48	19.3	50	80	75	100	100	75	100	75	50	100	100	93.75	8	1	6	5	1	4	1	1	0	5	0	4	0	0	4	35	23	14	13	50	80	75	50	75	100	50	100	100	75	100	100	100	100
320	male	29	2017-01-19 18:32:35	93.3167	75	80	100	100	100	100	100	100	100	100	100	93.75	6	0	0	4	4	2	0	0	0	1	0	0	0	1	0	37	28	8	8	75	80	75	100	100	100	100	100	100	100	100	100	100	100
321	female	32	2017-01-19 20:19:40	19.8167	25	80	91.6667	83.3333	.	75	100	62.5	100	100	87.5	93.75	23	4	3	7	8	6	1	6	3	4	3	6	0	5	3	31	41	26	21	25	80	75	50	100	75	100	75	75	75	75	100	100	100
322	female	43	2017-01-19 22:23:21	18.1833	75	100	100	91.6667	100	100	100	100	100	100	100	100	5	0	3	3	3	2	0	3	1	3	5	2	3	1	0	45	22	17	17	75	100	100	100	100	100	100	100	100	100	100	100	100	75
323	female	39	2017-01-19 22:24:28	10.45	75	80	100	91.6667	87.5	100	100	100	100	100	100	100	0	1	0	2	1	0	0	2	0	0	0	0	0	0	0	38	21	11	8	75	80	100	100	100	100	100	75	100	100	100	100	100	100
324	female	27	2017-01-19 22:36:43	9.48333	50	40	75	66.6667	50	75	100	75	87.5	91.6667	100	87.5	6	1	4	8	5	2	0	3	3	3	3	4	1	1	3	32	27	25	24	50	40	75	75	75	75	75	50	75	75	100	100	100	75
325	male	38	2017-01-20 00:25:59	4.85	25	40	83.3333	75	75	75	75	75	100	83.3333	75	75	30	0	0	8	0	3	0	5	0	0	0	0	0	0	0	15	17	10	8	25	40	75	75	75	100	75	75	75	75	75	75	75	75
326	male	28	2017-01-20 00:52:12	22.6167	25	60	75	66.6667	75	75	75	75	100	91.6667	75	87.5	8	1	2	9	6	2	1	2	0	4	2	5	3	1	2	17	41	21	12	25	60	50	50	75	75	75	50	75	75	75	75	75	75
327	male	28	2017-01-20 01:54:47	8.78333	25	60	75	75	.	50	50	75	87.5	100	62.5	81.25	12	0	6	8	5	4	3	8	3	1	2	4	4	4	2	28	30	19	15	25	60	50	75	75	75	75	75	75	50	75	50	50	75
328	female	37	2017-01-20 02:36:40	27.2167	75	80	100	100	87.5	75	100	75	100	100	100	93.75	5	0	2	4	4	1	1	1	1	3	2	0	1	0	2	29	40	21	13	75	80	75	50	100	100	100	100	100	75	100	100	100	100
329	male	50	2017-01-20 06:06:32	28.2667	50	80	83.3333	83.3333	.	75	100	50	100	100	100	100	2	0	0	8	5	1	1	2	2	2	2	3	0	1	1	31	39	12	8	50	80	100	25	100	75	75	75	75	75	100	100	100	100
330	female	47	2017-01-20 07:35:30	17.6667	50	80	100	100	.	75	100	75	100	100	100	100	3	1	1	6	4	2	1	0	1	2	5	2	0	0	1	19	28	15	8	50	80	100	50	100	100	100	100	100	75	100	100	100	100
331	female	39	2017-01-20 08:20:51	12.7667	50	80	83.3333	75	.	50	75	62.5	50	50	87.5	68.75	14	3	7	4	6	4	4	6	5	6	5	5	5	5	5	30	30	15	14	50	80	75	75	75	75	100	100	50	50	75	75	100	75
332	female	48	2017-01-20 10:06:13	13.5167	75	60	50	83.3333	.	100	100	75	100	100	100	93.75	23	3	0	4	0	0	0	6	0	2	1	2	0	0	1	28	20	11	14	75	60	75	50	75	50	25	100	50	100	100	100	100	100
333	female	33	2017-01-20 13:39:11	11.75	25	60	75	75	62.5	75	75	62.5	75	100	75	75	11	3	2	5	3	3	0	2	1	2	2	3	0	2	4	33	32	14	14	25	60	50	50	75	75	75	75	75	75	75	75	75	75
334	male	25	2017-01-20 13:42:05	13.3333	50	80	75	83.3333	.	75	100	75	75	100	87.5	100	9	2	2	9	2	6	1	4	1	6	4	5	3	2	4	27	29	22	17	50	80	100	75	75	75	75	75	75	75	75	100	100	100
335	male	47	2017-01-20 13:43:28	20.8	100	100	100	100	100	100	100	100	100	100	100	87.5	2	0	3	6	3	0	1	2	0	4	3	2	2	8	1	39	29	13	10	100	100	100	100	100	100	100	100	100	100	100	100	100	100
336	male	30	2017-01-20 15:23:08	12.0167	100	100	100	100	.	100	100	100	100	100	100	100	9	0	0	3	4	0	0	0	0	0	1	2	0	0	4	23	19	13	10	100	100	100	100	100	100	100	100	100	100	100	100	100	100
337	male	56	2017-01-20 15:27:58	37.7833	25	60	25	66.6667	75	75	75	75	50	75	75	43.75	14	3	3	7	5	6	1	4	1	1	5	5	1	3	2	34	29	23	17	25	60	75	75	25	25	25	75	50	75	75	75	75	75
338	female	23	2017-01-20 15:43:54	21.2833	50	80	100	100	50	50	100	87.5	100	100	100	93.75	2	4	6	9	7	4	2	6	2	3	4	8	7	4	1	50	51	23	26	50	80	75	75	100	100	100	100	100	50	100	100	100	100
339	male	30	2017-01-20 15:48:08	24.0333	100	100	100	100	.	100	100	100	100	100	100	100	8	0	0	1	0	0	0	0	0	0	0	0	0	0	3	32	15	8	8	100	100	100	100	100	100	100	100	100	100	100	100	100	100
340	male	25	2017-01-20 16:36:04	11.6	25	60	75	75	75	75	75	37.5	75	83.3333	75	81.25	5	4	4	8	3	3	1	2	2	8	1	2	2	3	3	30	29	22	19	25	60	75	25	75	75	75	75	75	75	75	75	75	75
341	female	40	2017-01-20 21:03:32	12.4333	50	80	75	100	.	100	100	75	100	100	87.5	93.75	18	1	1	9	3	4	1	7	3	5	1	4	2	2	3	41	29	33	33	50	80	75	75	75	75	75	100	100	100	75	100	100	100
342	female	42	2017-01-18 09:34:03	4.91667	75	80	100	100	.	75	100	87.5	100	100	100	100	1	0	0	7	1	3	0	0	2	2	0	4	0	3	0	17	10	11	8	75	80	100	75	100	100	100	100	100	75	100	100	100	100
343	female	38	2017-01-20 09:15:25	25.5833	25	80	75	83.3333	87.5	75	100	87.5	100	100	87.5	100	4	4	5	7	4	2	1	5	2	5	3	2	0	3	2	36	41	19	16	25	80	100	75	75	75	75	75	75	75	75	100	100	100
344	female	53	2017-01-18 13:20:23	14.9167	50	80	75	100	.	75	100	87.5	100	100	87.5	93.75	3	2	0	7	4	4	0	7	0	3	3	3	1	0	0	28	36	14	10	50	80	100	75	75	75	75	100	100	75	75	100	100	100
[truncated: 115 more columns]
